# Supplementary material for: Dynamic environments do not appear to constrain spider web building behaviour
Source: Naturwissenschaften. 2021 Apr 29;108(3):20. doi: 10.1007/s00114-021-01725-1 (PMC8084787; doi:10.1007/s00114-021-01725-1)
Supplement: Supplementary file 2 — Web movement track data obtained from webs filmed at 180fps in nature. Tracked points include the centre of the hub, and one point in each web quadrants (North, East, South, West). Tracking was accomplished with a custom tracker programmed in Python (CSV 3762 kb) [file 114_2021_1725_MOESM2_ESM.csv]

WebID	video.frame	HubX	HubY	HubDistancePixels	SupportStructure	species	xN	yN	NorthDistancePixels	xE	yE	EastDistancePixels	xS	yS	SouthDistancePixels	xW	yW	pixels/mm
W1	1159	904	-328	2	fixed	zygiella x-notata	920	-102	0	1104	-362	0	896	-810	0	662	-314	20.2
W1	1160	904	-328	0	fixed	zygiella x-notata	920	-102	0	1104	-362	0	896	-810	0	662	-312
W1	1161	904	-328	0	fixed	zygiella x-notata	920	-102	0	1104	-362	0	896	-810	0	662	-312
W1	1162	904	-328	0	fixed	zygiella x-notata	920	-102	0	1104	-360	2	896	-810	0	662	-310
W1	1163	904	-328	0	fixed	zygiella x-notata	920	-100	2	1104	-360	0	896	-810	0	662	-308
W1	1164	904	-328	0	fixed	zygiella x-notata	920	-100	0	1106	-358	2.828427125	896	-810	0	660	-308
W1	1165	904	-328	0	fixed	zygiella x-notata	920	-100	0	1106	-358	0	896	-810	0	660	-306
W1	1166	904	-326	2	fixed	zygiella x-notata	920	-100	0	1106	-358	0	896	-810	0	660	-306
W1	1167	904	-326	0	fixed	zygiella x-notata	920	-100	0	1106	-358	0	896	-810	0	660	-306
W1	1168	904	-326	0	fixed	zygiella x-notata	920	-100	0	1106	-358	0	898	-810	2	660	-306
W1	1169	904	-326	0	fixed	zygiella x-notata	920	-100	0	1106	-358	0	898	-810	0	660	-306
W1	1170	904	-326	0	fixed	zygiella x-notata	920	-100	0	1106	-356	2	898	-810	0	660	-304
W1	1171	904	-326	0	fixed	zygiella x-notata	920	-98	2	1106	-354	2	898	-810	0	660	-302
W1	1172	904	-326	0	fixed	zygiella x-notata	920	-98	0	1106	-354	0	898	-810	0	660	-302
W1	1173	904	-326	0	fixed	zygiella x-notata	920	-98	0	1106	-352	2	898	-810	0	662	-304
W1	1174	904	-326	0	fixed	zygiella x-notata	920	-98	0	1106	-354	2	898	-810	0	662	-304
W1	1175	904	-326	0	fixed	zygiella x-notata	920	-98	0	1106	-354	0	896	-810	2	662	-304
W1	1176	904	-326	0	fixed	zygiella x-notata	920	-98	0	1106	-354	0	896	-812	2	662	-304
W1	1177	904	-328	2	fixed	zygiella x-notata	922	-98	2	1106	-354	0	896	-812	0	662	-304
W1	1178	904	-328	0	fixed	zygiella x-notata	922	-98	0	1106	-354	0	896	-812	0	662	-304
W1	1179	904	-328	0	fixed	zygiella x-notata	922	-100	2	1106	-356	2	898	-812	2	660	-302
W1	1180	904	-330	2	fixed	zygiella x-notata	922	-100	0	1104	-356	2	898	-812	0	662	-302
W1	1181	904	-330	0	fixed	zygiella x-notata	922	-102	2	1104	-358	2	900	-812	2	662	-306
W1	1182	904	-330	0	fixed	zygiella x-notata	922	-102	0	1104	-358	0	900	-812	0	662	-306
W1	1183	904	-330	0	fixed	zygiella x-notata	920	-102	2	1104	-358	0	900	-812	0	662	-306
W1	1184	904	-330	0	fixed	zygiella x-notata	920	-102	0	1104	-358	0	900	-812	0	662	-308
W1	1185	904	-330	0	fixed	zygiella x-notata	920	-102	0	1104	-356	2	900	-814	2	662	-308
W1	1186	904	-332	2	fixed	zygiella x-notata	920	-104	2	1104	-356	0	900	-814	0	662	-308
W1	1187	904	-332	0	fixed	zygiella x-notata	920	-104	0	1104	-356	0	898	-814	2	662	-308
W1	1188	904	-332	0	fixed	zygiella x-notata	920	-104	0	1104	-356	0	898	-814	0	662	-306
W1	1189	904	-332	0	fixed	zygiella x-notata	920	-104	0	1104	-356	0	898	-814	0	662	-304
W1	1190	904	-332	0	fixed	zygiella x-notata	920	-104	0	1104	-356	0	898	-814	0	664	-306
W1	1191	904	-332	0	fixed	zygiella x-notata	920	-104	0	1104	-358	2	898	-814	0	664	-308
W1	1192	904	-332	0	fixed	zygiella x-notata	920	-104	0	1104	-358	0	898	-814	0	664	-310
W1	1193	904	-332	0	fixed	zygiella x-notata	920	-104	0	1104	-358	0	900	-814	2	664	-312
W1	1194	904	-332	0	fixed	zygiella x-notata	920	-104	0	1104	-358	0	900	-814	0	664	-312
W1	1195	904	-332	0	fixed	zygiella x-notata	920	-104	0	1104	-358	0	902	-814	2	666	-314
W1	1196	904	-332	0	fixed	zygiella x-notata	920	-104	0	1104	-358	0	902	-814	0	666	-316
W1	1197	904	-332	0	fixed	zygiella x-notata	920	-106	2	1104	-358	0	902	-814	0	666	-316
W1	1198	904	-332	0	fixed	zygiella x-notata	920	-106	0	1104	-360	2	902	-814	0	666	-316
W1	1199	904	-332	0	fixed	zygiella x-notata	920	-104	2	1104	-360	0	902	-814	0	666	-314
W1	1200	904	-332	0	fixed	zygiella x-notata	920	-104	0	1104	-362	2	900	-814	2	664	-314
W1	1201	904	-332	0	fixed	zygiella x-notata	920	-104	0	1104	-362	0	900	-814	0	664	-316
W1	1202	904	-332	0	fixed	zygiella x-notata	920	-104	0	1104	-362	0	900	-814	0	664	-316
W1	1203	904	-332	0	fixed	zygiella x-notata	920	-104	0	1104	-364	2	900	-814	0	664	-316
W1	1204	904	-332	0	fixed	zygiella x-notata	920	-106	2	1104	-362	2	900	-814	0	664	-316
W1	1205	904	-332	0	fixed	zygiella x-notata	920	-106	0	1104	-362	0	900	-814	0	664	-318
W1	1206	904	-332	0	fixed	zygiella x-notata	922	-106	2	1104	-362	0	900	-814	0	664	-318
W1	1207	904	-332	0	fixed	zygiella x-notata	920	-106	2	1104	-362	0	900	-814	0	664	-318
W1	1208	904	-332	0	fixed	zygiella x-notata	920	-106	0	1104	-362	0	900	-814	0	666	-318
W1	1209	904	-332	0	fixed	zygiella x-notata	920	-106	0	1104	-362	0	900	-814	0	666	-318
W1	1210	904	-332	0	fixed	zygiella x-notata	920	-104	2	1104	-364	2	900	-814	0	666	-318
W1	1211	904	-332	0	fixed	zygiella x-notata	920	-104	0	1104	-364	0	898	-814	2	666	-318
W1	1212	904	-332	0	fixed	zygiella x-notata	920	-104	0	1104	-364	0	898	-814	0	666	-318
W1	1213	904	-332	0	fixed	zygiella x-notata	920	-104	0	1104	-364	0	898	-814	0	666	-318
W1	1214	904	-332	0	fixed	zygiella x-notata	920	-104	0	1104	-364	0	898	-814	0	666	-318
W1	1215	904	-332	0	fixed	zygiella x-notata	920	-104	0	1104	-364	0	898	-814	0	666	-318
W1	1216	904	-332	0	fixed	zygiella x-notata	920	-104	0	1104	-364	0	896	-812	2.828427125	664	-318
W1	1217	904	-332	0	fixed	zygiella x-notata	920	-104	0	1104	-364	0	896	-812	0	664	-318
W1	1218	904	-332	0	fixed	zygiella x-notata	920	-104	0	1104	-364	0	896	-812	0	664	-318
W1	1219	904	-332	0	fixed	zygiella x-notata	920	-104	0	1104	-364	0	896	-812	0	664	-318
W1	1220	904	-332	0	fixed	zygiella x-notata	920	-104	0	1104	-364	0	896	-812	0	664	-318
W1	1221	904	-332	0	fixed	zygiella x-notata	920	-104	0	1104	-364	0	896	-812	0	664	-318
W1	1222	904	-332	0	fixed	zygiella x-notata	920	-104	0	1104	-364	0	896	-812	0	664	-318
W1	1223	904	-330	2	fixed	zygiella x-notata	920	-104	0	1104	-362	2	896	-812	0	664	-318
W1	1224	904	-330	0	fixed	zygiella x-notata	920	-104	0	1104	-362	0	896	-812	0	664	-318
W1	1225	904	-330	0	fixed	zygiella x-notata	920	-104	0	1104	-362	0	896	-812	0	664	-318
W1	1226	904	-330	0	fixed	zygiella x-notata	920	-104	0	1104	-362	0	896	-812	0	664	-318
W1	1227	904	-330	0	fixed	zygiella x-notata	920	-104	0	1104	-362	0	896	-812	0	664	-318
W1	1228	904	-330	0	fixed	zygiella x-notata	920	-104	0	1104	-362	0	896	-812	0	664	-316
W1	1229	904	-330	0	fixed	zygiella x-notata	920	-104	0	1104	-362	0	896	-812	0	664	-316
W1	1230	904	-330	0	fixed	zygiella x-notata	920	-104	0	1104	-362	0	896	-812	0	664	-316
W1	1231	904	-330	0	fixed	zygiella x-notata	920	-104	0	1104	-362	0	896	-812	0	664	-316
W1	1232	904	-330	0	fixed	zygiella x-notata	920	-104	0	1104	-362	0	896	-812	0	662	-316
W1	1233	904	-330	0	fixed	zygiella x-notata	920	-104	0	1104	-362	0	896	-812	0	662	-316
W1	1234	904	-330	0	fixed	zygiella x-notata	920	-104	0	1104	-362	0	898	-812	2	662	-316
W1	1235	904	-330	0	fixed	zygiella x-notata	920	-104	0	1104	-362	0	898	-812	0	662	-316
W1	1236	904	-330	0	fixed	zygiella x-notata	920	-104	0	1104	-362	0	898	-812	0	662	-316
W1	1237	904	-330	0	fixed	zygiella x-notata	920	-104	0	1104	-362	0	898	-812	0	662	-316
W1	1238	904	-330	0	fixed	zygiella x-notata	920	-104	0	1104	-362	0	898	-812	0	664	-316
W1	1239	904	-330	0	fixed	zygiella x-notata	920	-104	0	1104	-362	0	898	-812	0	664	-318
W1	1240	904	-330	0	fixed	zygiella x-notata	920	-104	0	1104	-362	0	898	-812	0	664	-318
W1	1241	904	-330	0	fixed	zygiella x-notata	920	-104	0	1104	-360	2	900	-812	2	664	-318
W1	1242	904	-330	0	fixed	zygiella x-notata	920	-104	0	1104	-360	0	900	-812	0	664	-316
W1	1243	904	-330	0	fixed	zygiella x-notata	920	-104	0	1104	-360	0	900	-812	0	664	-316
W1	1244	904	-330	0	fixed	zygiella x-notata	920	-104	0	1104	-360	0	900	-812	0	664	-316
W1	1245	904	-330	0	fixed	zygiella x-notata	920	-104	0	1104	-360	0	900	-812	0	664	-316
W1	1246	904	-330	0	fixed	zygiella x-notata	920	-104	0	1104	-360	0	900	-812	0	664	-316
W1	1247	904	-330	0	fixed	zygiella x-notata	920	-104	0	1104	-360	0	900	-812	0	664	-316
W1	1248	904	-330	0	fixed	zygiella x-notata	920	-104	0	1104	-360	0	900	-812	0	664	-316
W1	1249	904	-330	0	fixed	zygiella x-notata	920	-104	0	1104	-360	0	900	-812	0	664	-316
W1	1250	904	-330	0	fixed	zygiella x-notata	920	-104	0	1104	-360	0	900	-812	0	664	-316
W1	1251	904	-330	0	fixed	zygiella x-notata	920	-104	0	1104	-360	0	900	-812	0	664	-316
W1	1252	904	-330	0	fixed	zygiella x-notata	920	-104	0	1104	-360	0	900	-812	0	664	-316
W1	1253	904	-330	0	fixed	zygiella x-notata	920	-104	0	1104	-362	2	900	-812	0	664	-316
W1	1254	904	-330	0	fixed	zygiella x-notata	920	-104	0	1104	-362	0	900	-812	0	664	-316
W1	1255	904	-330	0	fixed	zygiella x-notata	920	-104	0	1104	-362	0	900	-812	0	664	-316
W1	1256	904	-330	0	fixed	zygiella x-notata	920	-104	0	1104	-362	0	900	-812	0	664	-316
W1	1257	904	-330	0	fixed	zygiella x-notata	920	-104	0	1104	-362	0	900	-812	0	664	-318
W1	1258	904	-330	0	fixed	zygiella x-notata	920	-104	0	1104	-360	2	900	-812	0	664	-318
W1	1259	904	-330	0	fixed	zygiella x-notata	920	-104	0	1104	-360	0	900	-812	0	664	-316
W1	1260	904	-330	0	fixed	zygiella x-notata	920	-104	0	1104	-360	0	900	-812	0	664	-316
W1	1261	904	-330	0	fixed	zygiella x-notata	920	-104	0	1104	-360	0	900	-812	0	664	-316
W1	1262	904	-330	0	fixed	zygiella x-notata	920	-104	0	1104	-360	0	900	-812	0	664	-314
W1	1263	904	-330	0	fixed	zygiella x-notata	920	-104	0	1104	-358	2	902	-812	2	664	-314
W1	1264	904	-330	0	fixed	zygiella x-notata	920	-104	0	1106	-356	2.828427125	902	-812	0	664	-312
W1	1265	904	-330	0	fixed	zygiella x-notata	920	-104	0	1106	-356	0	904	-812	2	664	-312
W1	1266	904	-330	0	fixed	zygiella x-notata	920	-104	0	1106	-356	0	904	-812	0	664	-312
W1	1267	904	-330	0	fixed	zygiella x-notata	920	-104	0	1106	-354	2	904	-812	0	664	-312
W1	1268	904	-330	0	fixed	zygiella x-notata	920	-104	0	1106	-354	0	904	-812	0	664	-312
W1	1269	904	-330	0	fixed	zygiella x-notata	920	-104	0	1106	-354	0	904	-812	0	666	-312
W1	1270	904	-330	0	fixed	zygiella x-notata	920	-104	0	1106	-354	0	904	-812	0	664	-314
W1	1271	904	-330	0	fixed	zygiella x-notata	920	-104	0	1106	-354	0	904	-812	0	664	-314
W1	1272	904	-330	0	fixed	zygiella x-notata	920	-104	0	1106	-356	2	904	-812	0	664	-314
W1	1273	904	-330	0	fixed	zygiella x-notata	920	-104	0	1106	-356	0	904	-812	0	664	-314
W1	1274	904	-330	0	fixed	zygiella x-notata	920	-104	0	1106	-356	0	904	-812	0	664	-314
W1	1275	904	-330	0	fixed	zygiella x-notata	920	-104	0	1104	-358	2.828427125	904	-812	0	664	-314
W1	1276	904	-330	0	fixed	zygiella x-notata	920	-104	0	1104	-358	0	902	-812	2	664	-314
W1	1277	904	-330	0	fixed	zygiella x-notata	920	-104	0	1104	-360	2	902	-812	0	664	-314
W1	1278	904	-330	0	fixed	zygiella x-notata	920	-104	0	1104	-360	0	902	-812	0	664	-316
W1	1279	904	-330	0	fixed	zygiella x-notata	920	-104	0	1104	-360	0	902	-812	0	664	-316
W1	1280	904	-330	0	fixed	zygiella x-notata	920	-104	0	1104	-360	0	902	-812	0	664	-316
W1	1281	904	-330	0	fixed	zygiella x-notata	920	-104	0	1104	-362	2	902	-812	0	664	-316
W1	1282	904	-330	0	fixed	zygiella x-notata	920	-104	0	1104	-362	0	902	-812	0	664	-314
W1	1283	904	-330	0	fixed	zygiella x-notata	920	-104	0	1104	-362	0	902	-812	0	664	-314
W1	1284	904	-330	0	fixed	zygiella x-notata	920	-104	0	1104	-362	0	902	-812	0	664	-312
W1	1285	904	-330	0	fixed	zygiella x-notata	920	-104	0	1104	-362	0	902	-812	0	664	-312
W1	1286	904	-330	0	fixed	zygiella x-notata	920	-104	0	1104	-362	0	902	-812	0	664	-314
W1	1287	904	-330	0	fixed	zygiella x-notata	920	-104	0	1104	-360	2	902	-812	0	664	-314
W1	1288	904	-330	0	fixed	zygiella x-notata	920	-104	0	1104	-360	0	902	-812	0	664	-314
W1	1289	904	-330	0	fixed	zygiella x-notata	920	-104	0	1104	-360	0	902	-812	0	664	-314
W1	1290	904	-330	0	fixed	zygiella x-notata	920	-104	0	1104	-358	2	902	-812	0	664	-316
W1	1291	904	-330	0	fixed	zygiella x-notata	920	-104	0	1104	-358	0	904	-812	2	664	-316
W1	1292	904	-330	0	fixed	zygiella x-notata	920	-104	0	1104	-358	0	904	-812	0	664	-316
W1	1293	904	-330	0	fixed	zygiella x-notata	920	-104	0	1104	-360	2	904	-812	0	664	-318
W1	1294	904	-330	0	fixed	zygiella x-notata	920	-104	0	1104	-360	0	904	-812	0	664	-318
W1	1295	904	-330	0	fixed	zygiella x-notata	920	-104	0	1104	-360	0	904	-812	0	664	-318
W1	1296	904	-330	0	fixed	zygiella x-notata	920	-104	0	1104	-360	0	904	-812	0	664	-318
W1	1297	904	-330	0	fixed	zygiella x-notata	920	-104	0	1104	-360	0	904	-812	0	664	-318
W1	1298	904	-330	0	fixed	zygiella x-notata	920	-104	0	1104	-358	2	904	-812	0	664	-318
W1	1299	904	-330	0	fixed	zygiella x-notata	920	-104	0	1104	-358	0	904	-812	0	664	-318
W1	1300	904	-330	0	fixed	zygiella x-notata	920	-104	0	1104	-358	0	904	-812	0	664	-318
W1	1301	904	-330	0	fixed	zygiella x-notata	920	-104	0	1104	-358	0	904	-812	0	664	-318
W1	1302	904	-330	0	fixed	zygiella x-notata	920	-104	0	1104	-358	0	904	-812	0	664	-318
W1	1303	904	-330	0	fixed	zygiella x-notata	920	-104	0	1104	-358	0	904	-812	0	664	-318
W1	1304	904	-330	0	fixed	zygiella x-notata	920	-104	0	1104	-358	0	904	-812	0	664	-318
W1	1305	904	-330	0	fixed	zygiella x-notata	920	-104	0	1104	-360	2	904	-812	0	664	-318
W1	1306	904	-330	0	fixed	zygiella x-notata	920	-104	0	1104	-360	0	904	-812	0	664	-316
W1	1307	904	-330	0	fixed	zygiella x-notata	920	-104	0	1104	-360	0	904	-812	0	664	-316
W1	1308	904	-330	0	fixed	zygiella x-notata	920	-104	0	1104	-360	0	902	-812	2	664	-316
W1	1309	904	-330	0	fixed	zygiella x-notata	920	-104	0	1104	-360	0	902	-812	0	664	-314
W1	1310	904	-330	0	fixed	zygiella x-notata	920	-106	2	1104	-362	2	902	-812	0	664	-314
W1	1311	904	-330	0	fixed	zygiella x-notata	920	-106	0	1104	-362	0	902	-812	0	664	-314
W1	1312	904	-330	0	fixed	zygiella x-notata	920	-106	0	1102	-362	2	902	-812	0	664	-314
W1	1313	904	-330	0	fixed	zygiella x-notata	920	-106	0	1102	-362	0	900	-812	2	664	-314
W1	1314	904	-330	0	fixed	zygiella x-notata	920	-104	2	1102	-362	0	900	-812	0	664	-314
W1	1315	904	-330	0	fixed	zygiella x-notata	920	-104	0	1102	-362	0	900	-812	0	664	-314
W1	1316	904	-330	0	fixed	zygiella x-notata	920	-106	2	1102	-362	0	902	-812	2	664	-316
W1	1317	904	-330	0	fixed	zygiella x-notata	920	-106	0	1102	-362	0	902	-812	0	664	-316
W1	1318	904	-330	0	fixed	zygiella x-notata	920	-104	2	1102	-362	0	902	-812	0	664	-318
W1	1319	904	-330	0	fixed	zygiella x-notata	920	-104	0	1102	-362	0	904	-812	2	664	-318
W1	1320	904	-330	0	fixed	zygiella x-notata	920	-106	2	1102	-362	0	904	-812	0	664	-318
W1	1321	904	-330	0	fixed	zygiella x-notata	920	-104	2	1102	-362	0	904	-812	0	664	-318
W1	1322	904	-330	0	fixed	zygiella x-notata	920	-104	0	1102	-362	0	904	-814	2	664	-318
W1	1323	904	-330	0	fixed	zygiella x-notata	920	-104	0	1102	-360	2	906	-814	2	664	-318
W1	1324	904	-330	0	fixed	zygiella x-notata	920	-104	0	1102	-360	0	906	-814	0	664	-318
W1	1325	904	-330	0	fixed	zygiella x-notata	920	-106	2	1102	-360	0	908	-814	2	664	-318
W1	1326	904	-330	0	fixed	zygiella x-notata	920	-104	2	1102	-360	0	908	-814	0	664	-318
W1	1327	904	-330	0	fixed	zygiella x-notata	920	-106	2	1102	-360	0	910	-814	2	664	-318
W1	1328	904	-330	0	fixed	zygiella x-notata	920	-106	0	1102	-360	0	910	-814	0	664	-318
W1	1329	904	-330	0	fixed	zygiella x-notata	920	-106	0	1104	-358	2.828427125	912	-816	2.828427125	664	-318
W1	1330	904	-330	0	fixed	zygiella x-notata	920	-106	0	1104	-358	0	912	-816	0	664	-318
W1	1331	904	-330	0	fixed	zygiella x-notata	920	-106	0	1104	-358	0	914	-816	2	664	-318
W1	1332	904	-332	2	fixed	zygiella x-notata	920	-106	0	1104	-358	0	914	-818	2	664	-318
W1	1333	904	-332	0	fixed	zygiella x-notata	920	-106	0	1104	-358	0	916	-818	2	664	-320
W1	1334	904	-332	0	fixed	zygiella x-notata	920	-106	0	1102	-360	2.828427125	918	-818	2	664	-320
W1	1335	904	-332	0	fixed	zygiella x-notata	920	-108	2	1102	-360	0	918	-818	0	664	-322
W1	1336	904	-332	0	fixed	zygiella x-notata	920	-108	0	1102	-360	0	920	-818	2	664	-322
W1	1337	904	-332	0	fixed	zygiella x-notata	920	-106	2	1102	-360	0	920	-818	0	664	-324
W1	1338	904	-332	0	fixed	zygiella x-notata	920	-106	0	1102	-360	0	920	-818	0	666	-324
W1	1339	904	-332	0	fixed	zygiella x-notata	918	-108	2.828427125	1102	-360	0	920	-818	0	666	-326
W1	1340	904	-332	0	fixed	zygiella x-notata	920	-108	2	1102	-358	2	918	-818	2	666	-326
W1	1341	904	-332	0	fixed	zygiella x-notata	920	-108	0	1102	-358	0	918	-818	0	668	-328
W1	1342	904	-332	0	fixed	zygiella x-notata	920	-108	0	1102	-358	0	918	-818	0	668	-330
W1	1343	904	-332	0	fixed	zygiella x-notata	920	-108	0	1104	-358	2	918	-816	2	670	-330
W1	1344	904	-332	0	fixed	zygiella x-notata	920	-108	0	1104	-358	0	920	-816	2	670	-332
W1	1345	904	-332	0	fixed	zygiella x-notata	920	-108	0	1104	-360	2	920	-816	0	670	-332
W1	1346	904	-332	0	fixed	zygiella x-notata	920	-108	0	1104	-360	0	920	-816	0	670	-332
W1	1347	904	-332	0	fixed	zygiella x-notata	920	-108	0	1104	-360	0	918	-816	2	670	-332
W1	1348	904	-332	0	fixed	zygiella x-notata	920	-108	0	1104	-360	0	918	-816	0	670	-330
W1	1349	904	-332	0	fixed	zygiella x-notata	920	-108	0	1104	-360	0	918	-816	0	670	-330
W1	1350	904	-332	0	fixed	zygiella x-notata	920	-108	0	1104	-360	0	918	-816	0	670	-330
W1	1351	904	-332	0	fixed	zygiella x-notata	920	-108	0	1104	-360	0	918	-816	0	668	-330
W1	1352	904	-332	0	fixed	zygiella x-notata	920	-108	0	1104	-360	0	918	-816	0	668	-328
W1	1353	904	-332	0	fixed	zygiella x-notata	920	-108	0	1104	-360	0	918	-816	0	668	-328
W1	1354	904	-332	0	fixed	zygiella x-notata	922	-108	2	1104	-362	2	918	-816	0	668	-328
W1	1355	904	-332	0	fixed	zygiella x-notata	922	-108	0	1104	-362	0	918	-816	0	668	-328
W1	1356	904	-332	0	fixed	zygiella x-notata	922	-108	0	1104	-362	0	918	-816	0	668	-326
W1	1357	904	-332	0	fixed	zygiella x-notata	922	-108	0	1104	-362	0	918	-816	0	668	-326
W1	1358	904	-332	0	fixed	zygiella x-notata	922	-108	0	1104	-362	0	918	-814	2	668	-326
W1	1359	904	-330	2	fixed	zygiella x-notata	922	-108	0	1104	-360	2	918	-814	0	666	-324
W1	1360	904	-330	0	fixed	zygiella x-notata	922	-108	0	1104	-360	0	918	-814	0	666	-324
W1	1361	904	-330	0	fixed	zygiella x-notata	922	-108	0	1104	-360	0	920	-814	2	666	-324
W1	1362	904	-330	0	fixed	zygiella x-notata	922	-108	0	1104	-360	0	922	-814	2	666	-324
W1	1363	904	-330	0	fixed	zygiella x-notata	922	-108	0	1104	-360	0	922	-814	0	666	-324
W1	1364	904	-330	0	fixed	zygiella x-notata	922	-108	0	1104	-358	2	924	-814	2	666	-324
W1	1365	904	-330	0	fixed	zygiella x-notata	922	-108	0	1106	-358	2	924	-814	0	666	-324
W1	1366	904	-330	0	fixed	zygiella x-notata	922	-106	2	1106	-358	0	924	-814	0	666	-324
W1	1367	904	-330	0	fixed	zygiella x-notata	922	-106	0	1106	-358	0	924	-814	0	666	-322
W1	1368	904	-330	0	fixed	zygiella x-notata	922	-106	0	1106	-358	0	924	-814	0	666	-322
W1	1369	904	-330	0	fixed	zygiella x-notata	922	-106	0	1106	-356	2	922	-814	2	668	-322
W1	1370	904	-330	0	fixed	zygiella x-notata	922	-106	0	1106	-356	0	922	-814	0	668	-322
W1	1371	904	-330	0	fixed	zygiella x-notata	922	-106	0	1106	-356	0	922	-814	0	668	-322
W1	1372	904	-330	0	fixed	zygiella x-notata	922	-106	0	1106	-356	0	922	-814	0	668	-322
W1	1373	904	-330	0	fixed	zygiella x-notata	922	-106	0	1106	-354	2	922	-814	0	668	-322
W1	1374	904	-330	0	fixed	zygiella x-notata	922	-106	0	1106	-354	0	924	-814	2	668	-322
W1	1375	904	-330	0	fixed	zygiella x-notata	922	-106	0	1106	-356	2	924	-814	0	668	-324
W1	1376	904	-330	0	fixed	zygiella x-notata	922	-106	0	1106	-356	0	926	-814	2	668	-324
W1	1377	904	-330	0	fixed	zygiella x-notata	922	-106	0	1106	-354	2	926	-814	0	668	-324
W1	1378	904	-330	0	fixed	zygiella x-notata	922	-106	0	1106	-354	0	926	-814	0	668	-324
W1	1379	904	-330	0	fixed	zygiella x-notata	922	-106	0	1106	-356	2	926	-814	0	668	-322
W1	1380	904	-330	0	fixed	zygiella x-notata	922	-106	0	1106	-356	0	926	-814	0	668	-322
W1	1381	904	-330	0	fixed	zygiella x-notata	922	-106	0	1106	-356	0	926	-814	0	668	-324
W1	1382	904	-330	0	fixed	zygiella x-notata	922	-106	0	1106	-356	0	926	-814	0	668	-324
W1	1383	904	-330	0	fixed	zygiella x-notata	922	-106	0	1106	-356	0	926	-814	0	668	-324
W1	1384	904	-330	0	fixed	zygiella x-notata	922	-106	0	1106	-356	0	926	-814	0	668	-324
W1	1385	904	-330	0	fixed	zygiella x-notata	922	-106	0	1106	-356	0	926	-814	0	668	-326
W1	1386	904	-330	0	fixed	zygiella x-notata	922	-106	0	1106	-356	0	926	-814	0	668	-326
W1	1387	904	-330	0	fixed	zygiella x-notata	922	-106	0	1106	-358	2	926	-814	0	670	-326
W1	1388	904	-330	0	fixed	zygiella x-notata	922	-106	0	1106	-358	0	926	-814	0	670	-326
W1	1389	904	-330	0	fixed	zygiella x-notata	922	-106	0	1106	-358	0	924	-814	2	670	-326
W1	1390	904	-330	0	fixed	zygiella x-notata	922	-106	0	1104	-360	2.828427125	924	-814	0	668	-324
W1	1391	904	-330	0	fixed	zygiella x-notata	922	-108	2	1104	-360	0	922	-814	2	668	-322
W1	1392	904	-330	0	fixed	zygiella x-notata	924	-108	2	1104	-360	0	922	-814	0	668	-322
W1	1393	904	-330	0	fixed	zygiella x-notata	924	-106	2	1104	-360	0	922	-814	0	668	-322
W1	1394	904	-330	0	fixed	zygiella x-notata	924	-106	0	1104	-360	0	922	-814	0	668	-322
W1	1395	904	-330	0	fixed	zygiella x-notata	924	-106	0	1104	-360	0	924	-816	2.828427125	668	-324
W1	1396	904	-330	0	fixed	zygiella x-notata	924	-108	2	1104	-360	0	924	-816	0	668	-324
W1	1397	904	-330	0	fixed	zygiella x-notata	924	-108	0	1106	-358	2.828427125	924	-816	0	668	-324
W1	1398	904	-330	0	fixed	zygiella x-notata	924	-108	0	1106	-358	0	926	-816	2	668	-324
W1	1399	904	-330	0	fixed	zygiella x-notata	924	-108	0	1106	-358	0	924	-814	2.828427125	668	-324
W1	1400	904	-330	0	fixed	zygiella x-notata	922	-108	2	1106	-356	2	924	-814	0	668	-324
W1	1401	904	-330	0	fixed	zygiella x-notata	922	-108	0	1106	-356	0	924	-814	0	668	-324
W1	1402	904	-330	0	fixed	zygiella x-notata	922	-108	0	1106	-358	2	924	-816	2	668	-324
W1	1403	904	-330	0	fixed	zygiella x-notata	922	-108	0	1106	-358	0	924	-816	0	668	-324
W1	1404	904	-330	0	fixed	zygiella x-notata	922	-108	0	1104	-358	2	924	-816	0	668	-324
W1	1405	904	-330	0	fixed	zygiella x-notata	922	-108	0	1104	-358	0	924	-816	0	670	-324
W1	1406	904	-330	0	fixed	zygiella x-notata	922	-108	0	1104	-358	0	924	-816	0	670	-324
W1	1407	904	-332	2	fixed	zygiella x-notata	922	-108	0	1104	-360	2	924	-818	2	670	-322
W1	1408	904	-332	0	fixed	zygiella x-notata	922	-108	0	1104	-360	0	924	-818	0	670	-322
W1	1409	904	-332	0	fixed	zygiella x-notata	922	-108	0	1104	-360	0	924	-818	0	670	-324
W1	1410	904	-332	0	fixed	zygiella x-notata	922	-108	0	1104	-360	0	924	-818	0	670	-324
W1	1411	904	-332	0	fixed	zygiella x-notata	922	-108	0	1104	-360	0	924	-818	0	672	-326
W1	1412	904	-332	0	fixed	zygiella x-notata	922	-108	0	1104	-360	0	922	-818	2	672	-326
W1	1413	904	-332	0	fixed	zygiella x-notata	922	-108	0	1104	-360	0	922	-818	0	672	-326
W1	1414	904	-332	0	fixed	zygiella x-notata	922	-108	0	1104	-360	0	922	-818	0	672	-326
W1	1415	904	-332	0	fixed	zygiella x-notata	922	-108	0	1104	-362	2	922	-818	0	670	-328
W1	1416	904	-332	0	fixed	zygiella x-notata	924	-110	2.828427125	1104	-362	0	920	-818	2	670	-328
W1	1417	904	-334	2	fixed	zygiella x-notata	924	-108	2	1104	-362	0	920	-818	0	672	-328
W1	1418	904	-334	0	fixed	zygiella x-notata	924	-110	2	1104	-362	0	920	-818	0	672	-328
W1	1419	904	-334	0	fixed	zygiella x-notata	924	-110	0	1104	-362	0	920	-818	0	672	-328
W1	1420	904	-334	0	fixed	zygiella x-notata	924	-110	0	1104	-362	0	920	-818	0	670	-330
W1	1421	904	-334	0	fixed	zygiella x-notata	924	-110	0	1104	-362	0	920	-818	0	670	-330
W1	1422	904	-334	0	fixed	zygiella x-notata	924	-110	0	1104	-362	0	920	-818	0	670	-330
W1	1423	904	-334	0	fixed	zygiella x-notata	924	-110	0	1104	-362	0	918	-818	2	670	-330
W1	1424	904	-334	0	fixed	zygiella x-notata	924	-110	0	1104	-362	0	918	-818	0	670	-330
W1	1425	904	-334	0	fixed	zygiella x-notata	922	-110	2	1104	-364	2	918	-818	0	670	-330
W1	1426	904	-334	0	fixed	zygiella x-notata	922	-110	0	1104	-364	0	918	-818	0	670	-328
W1	1427	904	-334	0	fixed	zygiella x-notata	922	-110	0	1104	-364	0	918	-818	0	670	-328
W1	1428	904	-334	0	fixed	zygiella x-notata	922	-110	0	1104	-364	0	918	-816	2	670	-328
W1	1429	904	-334	0	fixed	zygiella x-notata	922	-110	0	1104	-364	0	918	-816	0	670	-328
W1	1430	904	-332	2	fixed	zygiella x-notata	922	-110	0	1104	-364	0	918	-816	0	670	-328
W1	1431	904	-332	0	fixed	zygiella x-notata	922	-110	0	1104	-364	0	918	-814	2	670	-326
W1	1432	904	-332	0	fixed	zygiella x-notata	922	-108	2	1104	-364	0	918	-814	0	668	-326
W1	1433	904	-332	0	fixed	zygiella x-notata	922	-108	0	1104	-364	0	918	-814	0	668	-326
W1	1434	904	-332	0	fixed	zygiella x-notata	922	-108	0	1104	-364	0	916	-814	2	668	-324
W1	1435	904	-332	0	fixed	zygiella x-notata	922	-108	0	1104	-364	0	916	-814	0	668	-324
W1	1436	904	-332	0	fixed	zygiella x-notata	922	-108	0	1104	-364	0	916	-814	0	668	-324
W1	1437	904	-332	0	fixed	zygiella x-notata	922	-108	0	1104	-362	2	914	-814	2	668	-324
W1	1438	904	-332	0	fixed	zygiella x-notata	922	-108	0	1104	-362	0	914	-814	0	668	-324
W1	1439	904	-332	0	fixed	zygiella x-notata	922	-108	0	1104	-362	0	914	-814	0	668	-324
W1	1440	904	-332	0	fixed	zygiella x-notata	922	-108	0	1104	-362	0	914	-814	0	668	-324
W1	1441	904	-332	0	fixed	zygiella x-notata	922	-108	0	1104	-362	0	916	-814	2	668	-324
W1	1442	904	-332	0	fixed	zygiella x-notata	922	-108	0	1104	-362	0	916	-814	0	668	-324
W1	1443	904	-332	0	fixed	zygiella x-notata	922	-108	0	1104	-362	0	916	-814	0	670	-324
W1	1444	904	-332	0	fixed	zygiella x-notata	922	-108	0	1104	-362	0	916	-814	0	670	-324
W1	1445	904	-332	0	fixed	zygiella x-notata	922	-108	0	1104	-362	0	918	-814	2	670	-324
W1	1446	904	-332	0	fixed	zygiella x-notata	922	-108	0	1104	-362	0	918	-814	0	670	-324
W1	1447	904	-332	0	fixed	zygiella x-notata	922	-108	0	1104	-362	0	918	-814	0	670	-324
W1	1448	904	-332	0	fixed	zygiella x-notata	922	-108	0	1104	-362	0	918	-814	0	670	-324
W1	1449	904	-332	0	fixed	zygiella x-notata	922	-108	0	1104	-362	0	918	-814	0	670	-324
W1	1450	904	-332	0	fixed	zygiella x-notata	922	-108	0	1104	-362	0	918	-814	0	670	-324
W1	1451	904	-332	0	fixed	zygiella x-notata	922	-108	0	1104	-362	0	918	-814	0	670	-324
W1	1452	904	-332	0	fixed	zygiella x-notata	922	-108	0	1104	-362	0	918	-814	0	670	-324
W1	1453	904	-332	0	fixed	zygiella x-notata	922	-108	0	1104	-362	0	918	-814	0	670	-324
W1	1454	904	-332	0	fixed	zygiella x-notata	922	-108	0	1104	-362	0	916	-814	2	670	-324
W1	1455	904	-332	0	fixed	zygiella x-notata	924	-108	2	1104	-362	0	916	-814	0	670	-324
W1	1456	904	-332	0	fixed	zygiella x-notata	924	-108	0	1104	-362	0	916	-814	0	670	-324
W1	1457	904	-332	0	fixed	zygiella x-notata	924	-108	0	1104	-362	0	916	-814	0	670	-324
W1	1458	904	-332	0	fixed	zygiella x-notata	924	-108	0	1104	-362	0	916	-814	0	670	-324
W1	1459	904	-332	0	fixed	zygiella x-notata	926	-108	2	1104	-364	2	916	-814	0	670	-326
W1	1460	904	-332	0	fixed	zygiella x-notata	926	-108	0	1104	-364	0	916	-814	0	672	-326
W1	1461	904	-332	0	fixed	zygiella x-notata	926	-108	0	1104	-362	2	916	-814	0	672	-326
W1	1462	904	-332	0	fixed	zygiella x-notata	926	-108	0	1104	-362	0	916	-814	0	672	-326
W1	1463	904	-332	0	fixed	zygiella x-notata	926	-108	0	1104	-362	0	914	-814	2	672	-328
W1	1464	904	-332	0	fixed	zygiella x-notata	926	-108	0	1104	-360	2	914	-814	0	672	-328
W1	1465	904	-332	0	fixed	zygiella x-notata	926	-108	0	1104	-360	0	914	-814	0	672	-328
W1	1466	904	-332	0	fixed	zygiella x-notata	926	-108	0	1106	-360	2	914	-814	0	672	-328
W1	1467	904	-332	0	fixed	zygiella x-notata	926	-108	0	1106	-360	0	914	-814	0	672	-328
W1	1468	904	-332	0	fixed	zygiella x-notata	926	-108	0	1106	-362	2	914	-814	0	672	-326
W1	1469	904	-332	0	fixed	zygiella x-notata	926	-108	0	1106	-362	0	914	-814	0	672	-326
W1	1470	904	-332	0	fixed	zygiella x-notata	926	-108	0	1104	-362	2	914	-814	0	672	-326
W1	1471	904	-332	0	fixed	zygiella x-notata	926	-108	0	1104	-362	0	914	-814	0	670	-326
W1	1472	904	-332	0	fixed	zygiella x-notata	926	-108	0	1104	-364	2	914	-814	0	670	-324
W1	1473	904	-332	0	fixed	zygiella x-notata	926	-108	0	1104	-364	0	914	-814	0	670	-324
W1	1474	904	-332	0	fixed	zygiella x-notata	926	-108	0	1104	-364	0	914	-814	0	670	-324
W1	1475	904	-332	0	fixed	zygiella x-notata	926	-108	0	1104	-364	0	914	-814	0	670	-324
W1	1476	904	-332	0	fixed	zygiella x-notata	926	-108	0	1104	-364	0	912	-814	2	668	-324
W1	1477	904	-332	0	fixed	zygiella x-notata	926	-108	0	1104	-364	0	912	-814	0	668	-324
W1	1478	904	-332	0	fixed	zygiella x-notata	926	-108	0	1104	-364	0	912	-812	2	668	-324
W1	1479	904	-332	0	fixed	zygiella x-notata	926	-108	0	1104	-364	0	912	-812	0	668	-324
W1	1480	904	-332	0	fixed	zygiella x-notata	926	-108	0	1104	-364	0	912	-812	0	668	-324
W1	1481	904	-332	0	fixed	zygiella x-notata	926	-108	0	1104	-364	0	912	-812	0	668	-324
W1	1482	904	-332	0	fixed	zygiella x-notata	926	-108	0	1104	-364	0	912	-812	0	668	-324
W1	1483	904	-332	0	fixed	zygiella x-notata	926	-108	0	1104	-364	0	912	-812	0	668	-324
W1	1484	904	-332	0	fixed	zygiella x-notata	926	-108	0	1104	-364	0	912	-812	0	668	-322
W1	1485	904	-332	0	fixed	zygiella x-notata	926	-108	0	1104	-364	0	912	-812	0	668	-322
W1	1486	904	-332	0	fixed	zygiella x-notata	926	-108	0	1104	-364	0	912	-812	0	668	-322
W1	1487	904	-332	0	fixed	zygiella x-notata	926	-108	0	1104	-364	0	912	-812	0	668	-322
W1	1488	904	-332	0	fixed	zygiella x-notata	926	-108	0	1104	-364	0	912	-812	0	666	-322
W1	1489	904	-332	0	fixed	zygiella x-notata	926	-108	0	1104	-364	0	912	-812	0	668	-322
W1	1490	904	-332	0	fixed	zygiella x-notata	926	-108	0	1104	-364	0	912	-812	0	668	-322
W1	1491	904	-332	0	fixed	zygiella x-notata	926	-108	0	1104	-364	0	912	-812	0	668	-322
W1	1492	904	-332	0	fixed	zygiella x-notata	926	-108	0	1104	-362	2	910	-812	2	668	-322
W1	1493	904	-332	0	fixed	zygiella x-notata	924	-106	2.828427125	1104	-362	0	910	-812	0	668	-322
W1	1494	904	-332	0	fixed	zygiella x-notata	924	-106	0	1104	-362	0	910	-812	0	668	-322
W1	1495	904	-332	0	fixed	zygiella x-notata	924	-108	2	1104	-362	0	910	-812	0	668	-322
W1	1496	904	-332	0	fixed	zygiella x-notata	924	-108	0	1104	-362	0	910	-812	0	668	-322
W1	1497	904	-332	0	fixed	zygiella x-notata	924	-106	2	1104	-362	0	910	-812	0	668	-322
W1	1498	904	-332	0	fixed	zygiella x-notata	924	-106	0	1104	-362	0	908	-812	2	668	-322
W1	1499	904	-332	0	fixed	zygiella x-notata	924	-108	2	1104	-362	0	908	-812	0	668	-322
W1	1500	904	-332	0	fixed	zygiella x-notata	924	-108	0	1104	-362	0	908	-812	0	668	-322
W1	1501	904	-332	0	fixed	zygiella x-notata	924	-108	0	1104	-362	0	908	-812	0	668	-320
W1	1502	904	-332	0	fixed	zygiella x-notata	924	-108	0	1104	-362	0	906	-812	2	666	-320
W1	1503	904	-332	0	fixed	zygiella x-notata	924	-108	0	1104	-364	2	906	-812	0	666	-320
W1	1504	904	-332	0	fixed	zygiella x-notata	924	-108	0	1104	-364	0	906	-812	0	666	-320
W1	1505	904	-332	0	fixed	zygiella x-notata	924	-108	0	1104	-364	0	904	-812	2	666	-320
W1	1506	904	-332	0	fixed	zygiella x-notata	924	-108	0	1104	-364	0	904	-812	0	666	-320
W1	1507	904	-332	0	fixed	zygiella x-notata	924	-108	0	1102	-364	2	904	-812	0	666	-320
W1	1508	904	-332	0	fixed	zygiella x-notata	924	-108	0	1102	-364	0	904	-812	0	666	-320
W1	1509	904	-332	0	fixed	zygiella x-notata	924	-106	2	1102	-364	0	904	-812	0	666	-320
W1	1510	904	-332	0	fixed	zygiella x-notata	924	-106	0	1102	-364	0	904	-812	0	666	-320
W1	1511	904	-332	0	fixed	zygiella x-notata	924	-106	0	1102	-364	0	904	-812	0	666	-320
W1	1512	904	-332	0	fixed	zygiella x-notata	924	-106	0	1102	-364	0	904	-812	0	666	-320
W1	1513	904	-332	0	fixed	zygiella x-notata	924	-108	2	1102	-364	0	904	-812	0	666	-320
W1	1514	904	-332	0	fixed	zygiella x-notata	924	-108	0	1102	-364	0	904	-812	0	666	-320
W1	1515	904	-332	0	fixed	zygiella x-notata	924	-108	0	1102	-364	0	906	-812	2	666	-320
W1	1516	904	-332	0	fixed	zygiella x-notata	924	-108	0	1102	-364	0	906	-812	0	666	-320
W1	1517	904	-332	0	fixed	zygiella x-notata	924	-108	0	1102	-362	2	906	-812	0	666	-320
W1	1518	904	-332	0	fixed	zygiella x-notata	924	-108	0	1102	-362	0	906	-812	0	666	-320
W1	1519	904	-332	0	fixed	zygiella x-notata	924	-108	0	1102	-362	0	906	-812	0	666	-320
W1	1520	904	-332	0	fixed	zygiella x-notata	924	-108	0	1102	-362	0	908	-812	2	666	-320
W1	1521	904	-332	0	fixed	zygiella x-notata	924	-106	2	1102	-364	2	908	-812	0	666	-322
W1	1522	904	-332	0	fixed	zygiella x-notata	924	-106	0	1102	-364	0	908	-812	0	666	-322
W1	1523	904	-332	0	fixed	zygiella x-notata	924	-108	2	1102	-364	0	908	-812	0	666	-322
W1	1524	904	-332	0	fixed	zygiella x-notata	924	-108	0	1102	-364	0	910	-812	2	666	-322
W1	1525	904	-332	0	fixed	zygiella x-notata	924	-108	0	1102	-364	0	910	-812	0	666	-324
W1	1526	904	-332	0	fixed	zygiella x-notata	924	-108	0	1102	-364	0	912	-814	2.828427125	666	-324
W1	1527	904	-332	0	fixed	zygiella x-notata	924	-108	0	1102	-362	2	912	-814	0	666	-324
W1	1528	904	-332	0	fixed	zygiella x-notata	924	-108	0	1102	-362	0	912	-814	0	666	-324
W1	1529	904	-332	0	fixed	zygiella x-notata	924	-108	0	1102	-362	0	912	-814	0	668	-324
W1	1530	904	-332	0	fixed	zygiella x-notata	924	-108	0	1102	-362	0	914	-814	2	668	-326
W1	1531	904	-332	0	fixed	zygiella x-notata	924	-108	0	1102	-362	0	914	-814	0	668	-326
W1	1532	904	-332	0	fixed	zygiella x-notata	924	-108	0	1104	-362	2	914	-814	0	668	-326
W1	1533	904	-332	0	fixed	zygiella x-notata	924	-108	0	1104	-362	0	914	-814	0	668	-326
W1	1534	904	-332	0	fixed	zygiella x-notata	924	-110	2	1104	-362	0	912	-814	2	668	-326
W1	1535	904	-332	0	fixed	zygiella x-notata	924	-108	2	1104	-362	0	912	-814	0	668	-326
W1	1536	904	-332	0	fixed	zygiella x-notata	924	-108	0	1104	-362	0	912	-814	0	668	-326
W1	1537	904	-332	0	fixed	zygiella x-notata	924	-110	2	1104	-362	0	912	-812	2	668	-326
W1	1538	904	-332	0	fixed	zygiella x-notata	924	-110	0	1102	-362	2	912	-812	0	668	-324
W1	1539	904	-332	0	fixed	zygiella x-notata	924	-110	0	1102	-362	0	912	-812	0	668	-324
W1	1540	904	-332	0	fixed	zygiella x-notata	924	-110	0	1104	-362	2	912	-812	0	668	-324
W1	1541	904	-332	0	fixed	zygiella x-notata	924	-110	0	1104	-362	0	912	-812	0	668	-324
W1	1542	904	-332	0	fixed	zygiella x-notata	924	-110	0	1104	-362	0	912	-812	0	668	-324
W1	1543	904	-332	0	fixed	zygiella x-notata	924	-110	0	1104	-362	0	912	-812	0	668	-324
W1	1544	904	-332	0	fixed	zygiella x-notata	924	-110	0	1104	-362	0	912	-812	0	668	-324
W1	1545	904	-332	0	fixed	zygiella x-notata	924	-110	0	1104	-362	0	912	-812	0	668	-324
W1	1546	904	-332	0	fixed	zygiella x-notata	924	-110	0	1104	-362	0	910	-812	2	668	-324
W1	1547	904	-332	0	fixed	zygiella x-notata	924	-110	0	1102	-362	2	910	-812	0	668	-322
W1	1548	904	-332	0	fixed	zygiella x-notata	924	-110	0	1102	-362	0	910	-812	0	666	-322
W1	1549	904	-332	0	fixed	zygiella x-notata	924	-110	0	1102	-364	2	910	-812	0	666	-322
W1	1550	904	-332	0	fixed	zygiella x-notata	924	-108	2	1102	-364	0	910	-812	0	666	-322
W1	1551	904	-332	0	fixed	zygiella x-notata	924	-108	0	1102	-364	0	910	-812	0	666	-322
W1	1552	904	-332	0	fixed	zygiella x-notata	924	-108	0	1102	-364	0	910	-812	0	666	-322
W1	1553	904	-332	0	fixed	zygiella x-notata	924	-108	0	1102	-364	0	910	-812	0	666	-322
W1	1554	904	-332	0	fixed	zygiella x-notata	924	-108	0	1102	-364	0	910	-812	0	666	-322
W1	1555	904	-332	0	fixed	zygiella x-notata	924	-108	0	1102	-364	0	910	-812	0	666	-322
W1	1556	904	-332	0	fixed	zygiella x-notata	924	-108	0	1102	-364	0	910	-812	0	666	-322
W1	1557	904	-332	0	fixed	zygiella x-notata	924	-108	0	1102	-364	0	910	-812	0	666	-322
W1	1558	904	-332	0	fixed	zygiella x-notata	924	-108	0	1102	-362	2	910	-812	0	666	-322
W1	1559	904	-332	0	fixed	zygiella x-notata	924	-108	0	1102	-362	0	910	-812	0	666	-322
W1	1560	904	-332	0	fixed	zygiella x-notata	924	-108	0	1102	-362	0	910	-812	0	666	-322
W1	1561	904	-332	0	fixed	zygiella x-notata	924	-108	0	1102	-362	0	910	-812	0	666	-322
W1	1562	904	-332	0	fixed	zygiella x-notata	924	-108	0	1104	-362	2	910	-812	0	666	-322
W1	1563	904	-332	0	fixed	zygiella x-notata	924	-108	0	1104	-362	0	912	-812	2	666	-322
W1	1564	904	-332	0	fixed	zygiella x-notata	924	-108	0	1104	-360	2	912	-812	0	666	-322
W1	1565	904	-332	0	fixed	zygiella x-notata	924	-108	0	1104	-360	0	912	-812	0	666	-322
W1	1566	904	-332	0	fixed	zygiella x-notata	924	-108	0	1104	-360	0	914	-812	2	666	-320
W1	1567	904	-332	0	fixed	zygiella x-notata	924	-108	0	1104	-360	0	914	-812	0	666	-320
W1	1568	904	-332	0	fixed	zygiella x-notata	924	-108	0	1104	-360	0	914	-812	0	666	-320
W1	1569	904	-332	0	fixed	zygiella x-notata	924	-108	0	1104	-360	0	914	-812	0	666	-320
W1	1570	904	-332	0	fixed	zygiella x-notata	924	-108	0	1104	-360	0	914	-812	0	666	-320
W1	1571	904	-332	0	fixed	zygiella x-notata	924	-108	0	1104	-360	0	914	-812	0	666	-320
W1	1572	904	-332	0	fixed	zygiella x-notata	924	-108	0	1104	-360	0	914	-812	0	666	-320
W1	1573	904	-332	0	fixed	zygiella x-notata	924	-108	0	1104	-360	0	914	-814	2	666	-320
W1	1574	904	-332	0	fixed	zygiella x-notata	924	-108	0	1104	-360	0	914	-814	0	666	-322
W1	1575	904	-332	0	fixed	zygiella x-notata	924	-108	0	1104	-360	0	914	-814	0	666	-322
W1	1576	904	-332	0	fixed	zygiella x-notata	924	-108	0	1104	-360	0	914	-814	0	668	-322
W1	1577	904	-332	0	fixed	zygiella x-notata	924	-108	0	1104	-360	0	914	-814	0	668	-322
W1	1578	904	-332	0	fixed	zygiella x-notata	924	-108	0	1104	-360	0	914	-814	0	668	-324
W1	1579	904	-334	2	fixed	zygiella x-notata	924	-108	0	1104	-360	0	914	-814	0	670	-324
W1	1580	904	-334	0	fixed	zygiella x-notata	924	-108	0	1104	-360	0	914	-814	0	670	-324
W1	1581	904	-334	0	fixed	zygiella x-notata	924	-108	0	1104	-360	0	912	-814	2	670	-324
W1	1582	904	-334	0	fixed	zygiella x-notata	924	-108	0	1104	-360	0	912	-814	0	670	-322
W1	1583	904	-334	0	fixed	zygiella x-notata	924	-108	0	1104	-360	0	912	-814	0	670	-322
W1	1584	904	-334	0	fixed	zygiella x-notata	924	-108	0	1104	-360	0	912	-814	0	670	-322
W1	1585	904	-334	0	fixed	zygiella x-notata	924	-108	0	1104	-362	2	910	-814	2	670	-324
W1	1586	904	-334	0	fixed	zygiella x-notata	926	-108	2	1104	-362	0	910	-814	0	670	-324
W1	1587	904	-334	0	fixed	zygiella x-notata	926	-110	2	1104	-362	0	910	-814	0	670	-324
W1	1588	904	-334	0	fixed	zygiella x-notata	926	-110	0	1104	-362	0	910	-814	0	670	-324
W1	1589	904	-334	0	fixed	zygiella x-notata	926	-108	2	1104	-362	0	910	-814	0	670	-324
W1	1590	904	-334	0	fixed	zygiella x-notata	926	-108	0	1102	-364	2.828427125	910	-814	0	670	-324
W1	1591	904	-334	0	fixed	zygiella x-notata	926	-110	2	1102	-364	0	910	-814	0	670	-324
W1	1592	904	-334	0	fixed	zygiella x-notata	926	-108	2	1102	-364	0	910	-814	0	670	-324
W1	1593	904	-334	0	fixed	zygiella x-notata	926	-108	0	1102	-364	0	910	-814	0	668	-324
W1	1594	904	-334	0	fixed	zygiella x-notata	926	-108	0	1102	-364	0	910	-814	0	668	-324
W1	1595	904	-334	0	fixed	zygiella x-notata	926	-108	0	1102	-364	0	910	-814	0	668	-324
W1	1596	904	-334	0	fixed	zygiella x-notata	926	-108	0	1102	-364	0	910	-814	0	668	-324
W1	1597	904	-334	0	fixed	zygiella x-notata	926	-108	0	1102	-364	0	910	-814	0	668	-324
W1	1598	904	-334	0	fixed	zygiella x-notata	926	-108	0	1102	-364	0	910	-814	0	670	-324
W1	1599	904	-334	0	fixed	zygiella x-notata	926	-108	0	1102	-364	0	910	-814	0	670	-324
W1	1600	904	-334	0	fixed	zygiella x-notata	926	-108	0	1102	-364	0	912	-814	2	670	-324
W1	1601	904	-334	0	fixed	zygiella x-notata	926	-108	0	1102	-364	0	912	-814	0	670	-324
W1	1602	904	-334	0	fixed	zygiella x-notata	926	-108	0	1102	-364	0	912	-814	0	670	-324
W1	1603	904	-334	0	fixed	zygiella x-notata	926	-108	0	1102	-364	0	912	-814	0	670	-324
W1	1604	904	-334	0	fixed	zygiella x-notata	926	-108	0	1102	-364	0	912	-814	0	670	-324
W1	1605	904	-334	0	fixed	zygiella x-notata	926	-108	0	1102	-364	0	912	-814	0	670	-324
W1	1606	904	-334	0	fixed	zygiella x-notata	926	-108	0	1102	-364	0	914	-814	2	670	-324
W1	1607	904	-334	0	fixed	zygiella x-notata	926	-108	0	1102	-364	0	914	-814	0	670	-322
W1	1608	904	-334	0	fixed	zygiella x-notata	926	-108	0	1102	-364	0	914	-812	2	670	-322
W1	1609	904	-334	0	fixed	zygiella x-notata	926	-108	0	1102	-364	0	914	-812	0	670	-322
W1	1610	904	-334	0	fixed	zygiella x-notata	926	-108	0	1102	-364	0	914	-812	0	670	-322
W1	1611	904	-334	0	fixed	zygiella x-notata	926	-108	0	1102	-364	0	914	-812	0	670	-322
W1	1612	904	-334	0	fixed	zygiella x-notata	926	-108	0	1102	-364	0	914	-812	0	670	-322
W1	1613	904	-334	0	fixed	zygiella x-notata	926	-108	0	1102	-364	0	914	-812	0	670	-322
W1	1614	904	-334	0	fixed	zygiella x-notata	926	-108	0	1102	-364	0	912	-812	2	670	-322
W1	1615	904	-334	0	fixed	zygiella x-notata	926	-108	0	1102	-362	2	912	-812	0	670	-322
W1	1616	904	-334	0	fixed	zygiella x-notata	926	-108	0	1102	-362	0	912	-812	0	670	-320
W1	1617	904	-334	0	fixed	zygiella x-notata	926	-108	0	1102	-362	0	910	-812	2	668	-320
W1	1618	904	-334	0	fixed	zygiella x-notata	926	-108	0	1102	-362	0	910	-812	0	668	-320
W1	1619	904	-334	0	fixed	zygiella x-notata	926	-108	0	1102	-362	0	910	-812	0	668	-320
W1	1620	904	-334	0	fixed	zygiella x-notata	926	-106	2	1102	-362	0	910	-812	0	668	-320
W1	1621	904	-334	0	fixed	zygiella x-notata	926	-106	0	1102	-362	0	910	-812	0	668	-320
W1	1622	904	-334	0	fixed	zygiella x-notata	926	-106	0	1102	-362	0	910	-812	0	668	-318
W1	1623	904	-334	0	fixed	zygiella x-notata	926	-106	0	1102	-362	0	910	-812	0	666	-318
W1	1624	904	-332	2	fixed	zygiella x-notata	926	-106	0	1102	-362	0	910	-812	0	666	-318
W1	1625	904	-332	0	fixed	zygiella x-notata	926	-106	0	1102	-360	2	910	-812	0	666	-316
W1	1626	904	-332	0	fixed	zygiella x-notata	926	-106	0	1102	-360	0	910	-812	0	666	-316
W1	1627	904	-332	0	fixed	zygiella x-notata	926	-106	0	1102	-360	0	910	-812	0	666	-316
W1	1628	904	-332	0	fixed	zygiella x-notata	926	-106	0	1102	-360	0	910	-812	0	666	-316
W1	1629	904	-332	0	fixed	zygiella x-notata	926	-106	0	1102	-360	0	910	-812	0	666	-316
W1	1630	904	-332	0	fixed	zygiella x-notata	926	-106	0	1102	-360	0	910	-812	0	666	-318
W1	1631	904	-332	0	fixed	zygiella x-notata	926	-106	0	1102	-360	0	910	-812	0	666	-318
W1	1632	904	-332	0	fixed	zygiella x-notata	926	-106	0	1102	-360	0	910	-812	0	666	-318
W1	1633	904	-332	0	fixed	zygiella x-notata	926	-106	0	1102	-362	2	912	-812	2	666	-318
W1	1634	904	-332	0	fixed	zygiella x-notata	926	-106	0	1102	-362	0	912	-814	2	666	-318
W1	1635	904	-332	0	fixed	zygiella x-notata	926	-106	0	1102	-362	0	912	-812	2	666	-320
W1	1636	904	-332	0	fixed	zygiella x-notata	926	-106	0	1102	-362	0	912	-812	0	666	-320
W1	1637	904	-332	0	fixed	zygiella x-notata	926	-106	0	1102	-362	0	912	-812	0	668	-320
W1	1638	904	-332	0	fixed	zygiella x-notata	926	-106	0	1102	-362	0	912	-812	0	668	-320
W1	1639	904	-332	0	fixed	zygiella x-notata	926	-106	0	1102	-360	2	912	-812	0	668	-320
W1	1640	904	-332	0	fixed	zygiella x-notata	926	-106	0	1102	-360	0	914	-812	2	668	-320
W1	1641	904	-332	0	fixed	zygiella x-notata	926	-106	0	1102	-360	0	914	-812	0	668	-320
W1	1642	904	-332	0	fixed	zygiella x-notata	926	-106	0	1102	-358	2	914	-812	0	668	-320
W1	1643	904	-332	0	fixed	zygiella x-notata	926	-106	0	1102	-358	0	914	-812	0	668	-320
W1	1644	904	-332	0	fixed	zygiella x-notata	926	-106	0	1102	-358	0	914	-812	0	668	-320
W1	1645	904	-332	0	fixed	zygiella x-notata	926	-106	0	1102	-360	2	914	-812	0	668	-320
W1	1646	904	-332	0	fixed	zygiella x-notata	926	-106	0	1102	-360	0	914	-812	0	666	-320
W1	1647	904	-332	0	fixed	zygiella x-notata	926	-106	0	1102	-360	0	914	-812	0	666	-320
W1	1648	904	-332	0	fixed	zygiella x-notata	926	-106	0	1102	-362	2	914	-812	0	666	-320
W1	1649	904	-332	0	fixed	zygiella x-notata	926	-106	0	1102	-362	0	914	-812	0	666	-320
W1	1650	904	-332	0	fixed	zygiella x-notata	926	-106	0	1102	-362	0	914	-812	0	666	-320
W1	1651	904	-332	0	fixed	zygiella x-notata	926	-106	0	1102	-362	0	914	-812	0	666	-320
W1	1652	904	-332	0	fixed	zygiella x-notata	926	-106	0	1102	-362	0	914	-812	0	666	-320
W1	1653	904	-332	0	fixed	zygiella x-notata	926	-106	0	1102	-362	0	914	-812	0	666	-320
W1	1654	904	-332	0	fixed	zygiella x-notata	926	-106	0	1102	-362	0	914	-812	0	666	-320
W1	1655	904	-332	0	fixed	zygiella x-notata	926	-106	0	1102	-362	0	914	-812	0	666	-320
W1	1656	904	-332	0	fixed	zygiella x-notata	926	-106	0	1102	-362	0	914	-812	0	666	-320
W1	1657	904	-332	0	fixed	zygiella x-notata	926	-106	0	1102	-362	0	914	-812	0	666	-322
W1	1658	904	-332	0	fixed	zygiella x-notata	926	-106	0	1100	-362	2	914	-812	0	666	-322
W1	1659	904	-332	0	fixed	zygiella x-notata	926	-106	0	1100	-362	0	914	-812	0	666	-322
W1	1660	904	-332	0	fixed	zygiella x-notata	926	-106	0	1100	-362	0	914	-812	0	666	-320
W1	1661	904	-332	0	fixed	zygiella x-notata	926	-106	0	1102	-362	2	914	-812	0	666	-320
W1	1662	904	-332	0	fixed	zygiella x-notata	926	-106	0	1102	-362	0	914	-812	0	666	-320
W1	1663	904	-332	0	fixed	zygiella x-notata	926	-106	0	1102	-362	0	914	-812	0	666	-318
W1	1664	904	-330	2	fixed	zygiella x-notata	926	-106	0	1102	-362	0	914	-812	0	666	-318
W1	1665	904	-330	0	fixed	zygiella x-notata	926	-106	0	1102	-362	0	914	-812	0	666	-316
W1	1666	904	-330	0	fixed	zygiella x-notata	926	-106	0	1102	-360	2	916	-812	2	666	-316
W1	1667	904	-330	0	fixed	zygiella x-notata	926	-106	0	1102	-360	0	916	-812	0	666	-316
W1	1668	904	-330	0	fixed	zygiella x-notata	926	-106	0	1102	-360	0	916	-812	0	666	-316
W1	1669	904	-330	0	fixed	zygiella x-notata	926	-106	0	1102	-358	2	918	-812	2	666	-316
W1	1670	904	-330	0	fixed	zygiella x-notata	926	-106	0	1104	-358	2	918	-810	2	666	-318
W1	1671	904	-330	0	fixed	zygiella x-notata	926	-106	0	1104	-356	2	918	-812	2	666	-318
W1	1672	904	-330	0	fixed	zygiella x-notata	926	-104	2	1104	-354	2	920	-812	2	666	-316
W1	1673	904	-330	0	fixed	zygiella x-notata	926	-106	2	1106	-354	2	920	-810	2	666	-316
W1	1674	904	-330	0	fixed	zygiella x-notata	926	-106	0	1106	-354	0	920	-810	0	666	-314
W1	1675	904	-330	0	fixed	zygiella x-notata	926	-104	2	1106	-354	0	920	-810	0	666	-314
W1	1676	904	-330	0	fixed	zygiella x-notata	926	-104	0	1106	-354	0	920	-810	0	666	-314
W1	1677	904	-330	0	fixed	zygiella x-notata	926	-104	0	1106	-354	0	920	-810	0	666	-314
W1	1678	904	-330	0	fixed	zygiella x-notata	928	-104	2	1104	-356	2.828427125	920	-810	0	666	-314
W1	1679	904	-330	0	fixed	zygiella x-notata	928	-104	0	1104	-358	2	920	-810	0	666	-314
W1	1680	904	-330	0	fixed	zygiella x-notata	928	-106	2	1104	-358	0	920	-810	0	666	-316
W1	1681	904	-330	0	fixed	zygiella x-notata	926	-104	2.828427125	1104	-358	0	922	-810	2	666	-316
W1	1682	904	-330	0	fixed	zygiella x-notata	926	-106	2	1104	-358	0	922	-810	0	666	-316
W1	1683	904	-330	0	fixed	zygiella x-notata	926	-106	0	1104	-358	0	922	-810	0	666	-316
W1	1684	904	-330	0	fixed	zygiella x-notata	926	-104	2	1104	-358	0	920	-810	2	666	-318
W1	1685	904	-330	0	fixed	zygiella x-notata	926	-104	0	1104	-358	0	920	-810	0	668	-318
W1	1686	904	-330	0	fixed	zygiella x-notata	928	-106	2.828427125	1104	-358	0	918	-810	2	668	-318
W1	1687	904	-330	0	fixed	zygiella x-notata	928	-106	0	1104	-358	0	916	-810	2	668	-318
W1	1688	904	-330	0	fixed	zygiella x-notata	928	-104	2	1104	-360	2	916	-810	0	668	-316
W1	1689	904	-330	0	fixed	zygiella x-notata	928	-106	2	1104	-360	0	916	-810	0	668	-316
W1	1690	904	-330	0	fixed	zygiella x-notata	928	-104	2	1104	-360	0	916	-808	2	668	-316
W1	1691	904	-330	0	fixed	zygiella x-notata	926	-104	2	1104	-360	0	916	-808	0	668	-316
W1	1692	904	-330	0	fixed	zygiella x-notata	926	-104	0	1104	-360	0	916	-808	0	668	-316
W1	1693	904	-330	0	fixed	zygiella x-notata	926	-104	0	1104	-360	0	918	-808	2	668	-316
W1	1694	904	-330	0	fixed	zygiella x-notata	926	-104	0	1104	-358	2	918	-808	0	668	-316
W1	1695	904	-330	0	fixed	zygiella x-notata	928	-104	2	1104	-356	2	918	-808	0	668	-316
W1	1696	904	-330	0	fixed	zygiella x-notata	928	-104	0	1106	-354	2.828427125	918	-808	0	668	-316
W1	1697	904	-330	0	fixed	zygiella x-notata	928	-104	0	1106	-352	2	918	-808	0	668	-316
W1	1698	904	-328	2	fixed	zygiella x-notata	928	-104	0	1106	-352	0	918	-806	2	668	-316
W1	1699	904	-328	0	fixed	zygiella x-notata	928	-104	0	1106	-354	2	920	-806	2	668	-316
W1	1700	904	-328	0	fixed	zygiella x-notata	928	-102	2	1106	-354	0	920	-806	0	668	-316
W1	1701	904	-328	0	fixed	zygiella x-notata	928	-102	0	1106	-354	0	920	-806	0	668	-314
W1	1702	904	-328	0	fixed	zygiella x-notata	928	-102	0	1106	-352	2	920	-806	0	668	-314
W1	1703	904	-328	0	fixed	zygiella x-notata	928	-102	0	1106	-352	0	920	-806	0	668	-310
W1	1704	904	-328	0	fixed	zygiella x-notata	928	-102	0	1108	-350	2.828427125	920	-806	0	668	-308
W1	1705	906	-328	2	fixed	zygiella x-notata	928	-102	0	1108	-348	2	920	-806	0	670	-308
W1	1706	906	-328	0	fixed	zygiella x-notata	928	-102	0	1108	-346	2	920	-806	0	670	-310
W1	1707	906	-328	0	fixed	zygiella x-notata	928	-102	0	1110	-346	2	920	-806	0	670	-312
W1	1708	906	-328	0	fixed	zygiella x-notata	928	-104	2	1110	-346	0	920	-806	0	670	-314
W1	1709	906	-328	0	fixed	zygiella x-notata	928	-104	0	1110	-346	0	918	-806	2	670	-314
W1	1710	906	-328	0	fixed	zygiella x-notata	928	-100	4	1108	-348	2.828427125	918	-806	0	668	-312
W1	1711	904	-328	2	fixed	zygiella x-notata	930	-102	2.828427125	1108	-350	2	918	-806	0	668	-310
W1	1712	904	-328	0	fixed	zygiella x-notata	930	-102	0	1106	-350	2	916	-806	2	666	-310
W1	1713	904	-328	0	fixed	zygiella x-notata	930	-102	0	1106	-352	2	916	-806	0	666	-310
W1	1714	904	-328	0	fixed	zygiella x-notata	930	-102	0	1106	-350	2	916	-806	0	666	-308
W1	1715	904	-328	0	fixed	zygiella x-notata	928	-102	2	1106	-350	0	916	-806	0	666	-306
W1	1716	904	-328	0	fixed	zygiella x-notata	928	-100	2	1106	-350	0	916	-806	0	666	-306
W1	1717	904	-328	0	fixed	zygiella x-notata	928	-100	0	1106	-350	0	916	-804	2	666	-306
W1	1718	904	-326	2	fixed	zygiella x-notata	928	-100	0	1106	-350	0	918	-804	2	666	-306
W1	1719	904	-326	0	fixed	zygiella x-notata	926	-100	2	1106	-350	0	922	-804	4	666	-306
W1	1720	904	-326	0	fixed	zygiella x-notata	926	-100	0	1106	-350	0	928	-804	6	666	-308
W1	1721	904	-326	0	fixed	zygiella x-notata	926	-98	2	1106	-348	2	932	-804	4	666	-308
W1	1722	904	-326	0	fixed	zygiella x-notata	926	-98	0	1108	-344	4.472135955	936	-804	4	666	-306
W1	1723	904	-326	0	fixed	zygiella x-notata	926	-98	0	1108	-344	0	938	-804	2	666	-306
W1	1724	904	-326	0	fixed	zygiella x-notata	928	-98	2	1108	-342	2	940	-804	2	668	-308
W1	1725	906	-326	2	fixed	zygiella x-notata	928	-98	0	1110	-340	2.828427125	938	-804	2	668	-310
W1	1726	906	-326	0	fixed	zygiella x-notata	928	-98	0	1110	-338	2	936	-804	2	670	-312
W1	1727	906	-326	0	fixed	zygiella x-notata	928	-100	2	1110	-338	0	936	-804	0	670	-312
W1	1728	906	-326	0	fixed	zygiella x-notata	928	-98	2	1110	-340	2	938	-804	2	670	-312
W1	1729	906	-326	0	fixed	zygiella x-notata	928	-100	2	1110	-342	2	942	-804	4	670	-312
W1	1730	906	-328	2	fixed	zygiella x-notata	930	-100	2	1110	-342	0	944	-804	2	670	-310
W1	1731	906	-328	0	fixed	zygiella x-notata	930	-100	0	1108	-342	2	944	-806	2	670	-310
W1	1732	908	-328	2	fixed	zygiella x-notata	930	-100	0	1110	-342	2	942	-806	2	670	-310
W1	1733	908	-328	0	fixed	zygiella x-notata	930	-100	0	1112	-338	4.472135955	940	-806	2	672	-308
W1	1734	908	-328	0	fixed	zygiella x-notata	930	-100	0	1112	-338	0	938	-806	2	670	-308
W1	1735	908	-328	0	fixed	zygiella x-notata	930	-100	0	1112	-340	2	936	-806	2	672	-306
W1	1736	908	-328	0	fixed	zygiella x-notata	932	-100	2	1112	-342	2	934	-806	2	672	-306
W1	1737	908	-328	0	fixed	zygiella x-notata	930	-100	2	1110	-342	2	932	-806	2	674	-310
W1	1738	908	-328	0	fixed	zygiella x-notata	930	-100	0	1112	-338	4.472135955	932	-806	0	674	-312
W1	1739	908	-328	0	fixed	zygiella x-notata	930	-100	0	1112	-336	2	934	-806	2	674	-312
W1	1740	908	-330	2	fixed	zygiella x-notata	932	-100	2	1112	-338	2	936	-806	2	674	-310
W1	1741	908	-330	0	fixed	zygiella x-notata	934	-102	2.828427125	1112	-342	4	936	-806	0	674	-308
W1	1742	908	-330	0	fixed	zygiella x-notata	934	-102	0	1110	-344	2.828427125	936	-806	0	672	-308
W1	1743	906	-330	2	fixed	zygiella x-notata	934	-100	2	1110	-346	2	936	-806	0	670	-306
W1	1744	906	-330	0	fixed	zygiella x-notata	934	-100	0	1108	-348	2.828427125	934	-806	2	670	-306
W1	1745	906	-330	0	fixed	zygiella x-notata	934	-100	0	1108	-348	0	934	-808	2	670	-308
W1	1746	906	-330	0	fixed	zygiella x-notata	934	-100	0	1108	-350	2	932	-808	2	672	-308
W1	1747	906	-330	0	fixed	zygiella x-notata	936	-100	2	1108	-350	0	930	-808	2	672	-310
W1	1748	906	-330	0	fixed	zygiella x-notata	934	-100	2	1108	-350	0	930	-806	2	672	-312
W1	1749	906	-330	0	fixed	zygiella x-notata	934	-102	2	1108	-350	0	930	-808	2	672	-312
W1	1750	906	-330	0	fixed	zygiella x-notata	934	-102	0	1108	-350	0	932	-808	2	672	-314
W1	1751	906	-330	0	fixed	zygiella x-notata	934	-102	0	1108	-352	2	932	-808	0	672	-314
W1	1752	906	-330	0	fixed	zygiella x-notata	932	-102	2	1108	-352	0	932	-808	0	670	-314
W1	1753	906	-330	0	fixed	zygiella x-notata	932	-102	0	1108	-352	0	932	-808	0	670	-314
W1	1754	906	-330	0	fixed	zygiella x-notata	930	-102	2	1108	-352	0	932	-808	0	672	-314
W1	1755	906	-330	0	fixed	zygiella x-notata	930	-102	0	1108	-352	0	932	-808	0	672	-312
W1	1756	906	-330	0	fixed	zygiella x-notata	930	-102	0	1108	-352	0	932	-808	0	672	-312
W1	1757	906	-330	0	fixed	zygiella x-notata	930	-102	0	1108	-352	0	932	-808	0	672	-312
W1	1758	906	-330	0	fixed	zygiella x-notata	930	-102	0	1108	-352	0	930	-808	2	672	-312
W1	1759	906	-330	0	fixed	zygiella x-notata	930	-102	0	1108	-352	0	930	-808	0	672	-314
W1	1760	906	-330	0	fixed	zygiella x-notata	930	-102	0	1108	-350	2	930	-808	0	672	-312
W1	1761	906	-330	0	fixed	zygiella x-notata	930	-102	0	1108	-350	0	930	-810	2	670	-312
W1	1762	906	-330	0	fixed	zygiella x-notata	932	-102	2	1108	-352	2	928	-808	2.828427125	670	-310
W1	1763	906	-330	0	fixed	zygiella x-notata	932	-102	0	1108	-352	0	928	-808	0	670	-310
W1	1764	906	-330	0	fixed	zygiella x-notata	932	-102	0	1108	-352	0	926	-810	2.828427125	670	-310
W1	1765	906	-330	0	fixed	zygiella x-notata	932	-102	0	1106	-354	2.828427125	926	-810	0	670	-308
W1	1766	906	-330	0	fixed	zygiella x-notata	932	-102	0	1106	-354	0	924	-810	2	668	-308
W1	1767	904	-330	2	fixed	zygiella x-notata	930	-102	2	1106	-354	0	922	-810	2	668	-308
W1	1768	904	-330	0	fixed	zygiella x-notata	930	-102	0	1106	-356	2	922	-810	0	668	-308
W1	1769	904	-330	0	fixed	zygiella x-notata	930	-102	0	1106	-356	0	922	-810	0	668	-310
W1	1770	904	-330	0	fixed	zygiella x-notata	930	-102	0	1106	-356	0	922	-812	2	668	-310
W1	1771	904	-330	0	fixed	zygiella x-notata	928	-104	2.828427125	1106	-354	2	922	-812	0	668	-312
W1	1772	904	-332	2	fixed	zygiella x-notata	928	-104	0	1106	-354	0	922	-812	0	668	-314
W1	1773	904	-332	0	fixed	zygiella x-notata	928	-102	2	1106	-356	2	922	-812	0	668	-314
W1	1774	904	-332	0	fixed	zygiella x-notata	928	-104	2	1104	-356	2	924	-812	2	668	-316
W1	1775	904	-332	0	fixed	zygiella x-notata	928	-104	0	1104	-356	0	924	-812	0	668	-314
W1	1776	904	-332	0	fixed	zygiella x-notata	928	-104	0	1104	-356	0	924	-812	0	668	-314
W1	1777	904	-332	0	fixed	zygiella x-notata	928	-104	0	1104	-356	0	924	-812	0	668	-312
W1	1778	904	-332	0	fixed	zygiella x-notata	928	-104	0	1104	-356	0	926	-812	2	666	-312
W1	1779	904	-332	0	fixed	zygiella x-notata	930	-104	2	1104	-354	2	926	-812	0	666	-312
W1	1780	904	-332	0	fixed	zygiella x-notata	928	-104	2	1104	-354	0	926	-812	0	666	-312
W1	1781	904	-332	0	fixed	zygiella x-notata	928	-104	0	1104	-354	0	928	-810	2.828427125	666	-310
W1	1782	904	-332	0	fixed	zygiella x-notata	928	-104	0	1104	-354	0	928	-810	0	666	-310
W1	1783	904	-330	2	fixed	zygiella x-notata	928	-104	0	1104	-354	0	928	-810	0	666	-310
W1	1784	904	-330	0	fixed	zygiella x-notata	926	-102	2.828427125	1104	-356	2	928	-810	0	666	-310
W1	1785	904	-330	0	fixed	zygiella x-notata	928	-102	2	1104	-356	0	928	-810	0	666	-312
W1	1786	904	-330	0	fixed	zygiella x-notata	928	-102	0	1104	-356	0	928	-810	0	666	-312
W1	1787	904	-330	0	fixed	zygiella x-notata	928	-102	0	1104	-356	0	928	-808	2	666	-312
W1	1788	904	-330	0	fixed	zygiella x-notata	926	-102	2	1104	-356	0	930	-808	2	666	-310
W1	1789	904	-330	0	fixed	zygiella x-notata	926	-102	0	1104	-354	2	930	-808	0	666	-310
W1	1790	904	-330	0	fixed	zygiella x-notata	926	-102	0	1106	-352	2.828427125	930	-808	0	668	-310
W1	1791	904	-330	0	fixed	zygiella x-notata	926	-102	0	1106	-350	2	930	-806	2	668	-312
W1	1792	904	-328	2	fixed	zygiella x-notata	926	-102	0	1106	-350	0	928	-806	2	668	-314
W1	1793	904	-328	0	fixed	zygiella x-notata	926	-102	0	1106	-352	2	926	-804	2.828427125	668	-314
W1	1794	904	-328	0	fixed	zygiella x-notata	926	-102	0	1106	-352	0	926	-804	0	668	-312
W1	1795	904	-328	0	fixed	zygiella x-notata	926	-102	0	1106	-352	0	924	-804	2	666	-310
W1	1796	904	-328	0	fixed	zygiella x-notata	926	-102	0	1106	-352	0	922	-804	2	666	-308
W1	1797	904	-326	2	fixed	zygiella x-notata	926	-102	0	1106	-352	0	924	-804	2	666	-308
W1	1798	904	-326	0	fixed	zygiella x-notata	926	-100	2	1106	-348	4	926	-806	2.828427125	666	-310
W1	1799	904	-326	0	fixed	zygiella x-notata	926	-100	0	1108	-344	4.472135955	928	-806	2	666	-310
W1	1800	904	-326	0	fixed	zygiella x-notata	926	-100	0	1110	-342	2.828427125	930	-804	2.828427125	666	-308
W1	1801	904	-324	2	fixed	zygiella x-notata	926	-100	0	1110	-340	2	932	-804	2	666	-306
W1	1802	904	-324	0	fixed	zygiella x-notata	926	-100	0	1112	-338	2.828427125	934	-802	2.828427125	666	-306
W1	1803	904	-324	0	fixed	zygiella x-notata	926	-98	2	1112	-336	2	934	-802	0	668	-308
W1	1804	904	-324	0	fixed	zygiella x-notata	926	-98	0	1112	-336	0	936	-802	2	668	-310
W1	1805	904	-324	0	fixed	zygiella x-notata	926	-98	0	1112	-338	2	936	-804	2	668	-310
W1	1806	906	-324	2	fixed	zygiella x-notata	926	-98	0	1110	-338	2	936	-804	0	668	-310
W1	1807	906	-324	0	fixed	zygiella x-notata	926	-98	0	1110	-338	0	936	-806	2	668	-310
W1	1808	906	-326	2	fixed	zygiella x-notata	926	-98	0	1112	-340	2.828427125	934	-806	2	668	-312
W1	1809	906	-326	0	fixed	zygiella x-notata	928	-100	2.828427125	1114	-340	2	932	-808	2.828427125	670	-312
W1	1810	908	-326	2	fixed	zygiella x-notata	928	-100	0	1114	-338	2	930	-808	2	672	-314
W1	1811	908	-326	0	fixed	zygiella x-notata	928	-102	2	1112	-336	2.828427125	930	-808	0	670	-314
W1	1812	906	-328	2.828427125	fixed	zygiella x-notata	928	-102	0	1112	-338	2	928	-810	2.828427125	670	-312
W1	1813	906	-328	0	fixed	zygiella x-notata	928	-102	0	1112	-342	4	928	-810	0	668	-310
W1	1814	906	-330	2	fixed	zygiella x-notata	928	-102	0	1110	-344	2.828427125	928	-810	0	668	-310
W1	1815	906	-330	0	fixed	zygiella x-notata	928	-102	0	1108	-348	4.472135955	926	-810	2	668	-310
W1	1816	906	-330	0	fixed	zygiella x-notata	928	-102	0	1108	-352	4	926	-810	0	668	-312
W1	1817	906	-330	0	fixed	zygiella x-notata	928	-102	0	1106	-354	2.828427125	926	-810	0	668	-312
W1	1818	906	-332	2	fixed	zygiella x-notata	928	-104	2	1106	-354	0	926	-812	2	668	-312
W1	1819	906	-332	0	fixed	zygiella x-notata	928	-104	0	1106	-352	2	928	-812	2	668	-314
W1	1820	906	-332	0	fixed	zygiella x-notata	928	-104	0	1106	-352	0	930	-812	2	670	-316
W1	1821	906	-332	0	fixed	zygiella x-notata	928	-106	2	1106	-354	2	930	-812	0	670	-318
W1	1822	906	-332	0	fixed	zygiella x-notata	926	-106	2	1106	-354	0	930	-812	0	670	-320
W1	1823	906	-332	0	fixed	zygiella x-notata	926	-106	0	1106	-354	0	932	-814	2.828427125	670	-320
W1	1824	906	-334	2	fixed	zygiella x-notata	926	-106	0	1106	-356	2	932	-814	0	670	-320
W1	1825	906	-334	0	fixed	zygiella x-notata	926	-106	0	1106	-356	0	930	-814	2	670	-320
W1	1826	906	-334	0	fixed	zygiella x-notata	928	-106	2	1106	-356	0	930	-814	0	670	-318
W1	1827	906	-334	0	fixed	zygiella x-notata	928	-106	0	1106	-356	0	930	-814	0	670	-318
W1	1828	906	-334	0	fixed	zygiella x-notata	928	-106	0	1106	-356	0	928	-814	2	672	-320
W1	1829	906	-334	0	fixed	zygiella x-notata	928	-106	0	1106	-356	0	928	-814	0	672	-322
W1	1830	906	-334	0	fixed	zygiella x-notata	928	-108	2	1106	-356	0	926	-814	2	672	-322
W1	1831	906	-334	0	fixed	zygiella x-notata	930	-106	2.828427125	1106	-356	0	926	-814	0	672	-322
W1	1832	906	-334	0	fixed	zygiella x-notata	930	-108	2	1106	-358	2	924	-814	2	672	-322
W1	1833	906	-334	0	fixed	zygiella x-notata	930	-108	0	1106	-358	0	922	-814	2	672	-322
W1	1834	906	-334	0	fixed	zygiella x-notata	932	-108	2	1106	-358	0	922	-814	0	672	-322
W1	1835	906	-334	0	fixed	zygiella x-notata	932	-108	0	1106	-358	0	920	-814	2	672	-322
W1	1836	906	-334	0	fixed	zygiella x-notata	932	-108	0	1106	-358	0	920	-814	0	672	-322
W1	1837	906	-334	0	fixed	zygiella x-notata	932	-108	0	1106	-360	2	920	-814	0	672	-322
W1	1838	906	-334	0	fixed	zygiella x-notata	932	-108	0	1106	-360	0	920	-814	0	670	-322
W1	1839	906	-334	0	fixed	zygiella x-notata	930	-108	2	1106	-360	0	920	-814	0	670	-324
W1	1840	906	-334	0	fixed	zygiella x-notata	930	-108	0	1106	-360	0	920	-814	0	670	-324
W1	1841	906	-334	0	fixed	zygiella x-notata	930	-108	0	1106	-360	0	920	-814	0	670	-324
W1	1842	906	-334	0	fixed	zygiella x-notata	930	-108	0	1106	-362	2	920	-814	0	670	-324
W1	1843	906	-334	0	fixed	zygiella x-notata	930	-108	0	1106	-362	0	920	-814	0	670	-324
W1	1844	906	-334	0	fixed	zygiella x-notata	930	-108	0	1106	-362	0	920	-814	0	670	-324
W1	1845	906	-334	0	fixed	zygiella x-notata	930	-108	0	1106	-362	0	920	-814	0	670	-324
W1	1846	906	-334	0	fixed	zygiella x-notata	930	-108	0	1106	-362	0	920	-814	0	670	-324
W1	1847	906	-332	2	fixed	zygiella x-notata	928	-108	2	1106	-362	0	920	-814	0	670	-324
W1	1848	906	-332	0	fixed	zygiella x-notata	928	-108	0	1106	-362	0	920	-814	0	670	-324
W1	1849	906	-332	0	fixed	zygiella x-notata	928	-108	0	1106	-362	0	920	-812	2	670	-324
W1	1850	906	-332	0	fixed	zygiella x-notata	928	-108	0	1106	-362	0	920	-812	0	670	-324
W1	1851	906	-332	0	fixed	zygiella x-notata	928	-108	0	1106	-362	0	920	-812	0	668	-324
W1	1852	906	-332	0	fixed	zygiella x-notata	928	-108	0	1106	-362	0	920	-812	0	668	-324
W1	1853	906	-332	0	fixed	zygiella x-notata	928	-106	2	1106	-362	0	920	-810	2	668	-322
W1	1854	906	-332	0	fixed	zygiella x-notata	928	-106	0	1106	-362	0	920	-810	0	668	-322
W1	1855	906	-330	2	fixed	zygiella x-notata	926	-106	2	1106	-360	2	920	-810	0	666	-322
W1	1856	906	-330	0	fixed	zygiella x-notata	926	-106	0	1106	-360	0	920	-810	0	666	-320
W1	1857	906	-330	0	fixed	zygiella x-notata	926	-106	0	1106	-360	0	920	-810	0	666	-318
W1	1858	906	-330	0	fixed	zygiella x-notata	926	-106	0	1106	-358	2	918	-810	2	666	-318
W1	1859	906	-330	0	fixed	zygiella x-notata	926	-106	0	1108	-356	2.828427125	918	-808	2	666	-316
W1	1860	906	-328	2	fixed	zygiella x-notata	926	-106	0	1108	-356	0	918	-808	0	666	-316
W1	1861	906	-328	0	fixed	zygiella x-notata	926	-104	2	1108	-356	0	918	-808	0	666	-316
W1	1862	906	-328	0	fixed	zygiella x-notata	926	-104	0	1108	-356	0	918	-808	0	666	-316
W1	1863	906	-328	0	fixed	zygiella x-notata	926	-104	0	1108	-356	0	918	-808	0	666	-318
W1	1864	906	-328	0	fixed	zygiella x-notata	926	-104	0	1108	-356	0	918	-808	0	666	-316
W1	1865	906	-328	0	fixed	zygiella x-notata	926	-104	0	1108	-356	0	918	-808	0	666	-314
W1	1866	906	-328	0	fixed	zygiella x-notata	926	-102	2	1108	-356	0	918	-808	0	666	-312
W1	1867	906	-328	0	fixed	zygiella x-notata	926	-102	0	1108	-354	2	918	-808	0	666	-310
W1	1868	906	-328	0	fixed	zygiella x-notata	926	-102	0	1108	-354	0	918	-806	2	666	-308
W1	1869	906	-328	0	fixed	zygiella x-notata	926	-102	0	1110	-352	2.828427125	918	-806	0	666	-306
W1	1870	906	-326	2	fixed	zygiella x-notata	926	-102	0	1110	-350	2	918	-806	0	666	-304
W1	1871	906	-326	0	fixed	zygiella x-notata	926	-102	0	1110	-350	0	918	-806	0	664	-302
W1	1872	906	-326	0	fixed	zygiella x-notata	926	-102	0	1110	-350	0	918	-804	2	664	-302
W1	1873	906	-326	0	fixed	zygiella x-notata	926	-100	2	1108	-352	2.828427125	916	-804	2	664	-300
W1	1874	906	-326	0	fixed	zygiella x-notata	926	-100	0	1108	-352	0	916	-804	0	664	-300
W1	1875	906	-326	0	fixed	zygiella x-notata	926	-100	0	1108	-352	0	916	-804	0	664	-302
W1	1876	906	-324	2	fixed	zygiella x-notata	926	-98	2	1108	-350	2	916	-804	0	664	-304
W1	1877	906	-324	0	fixed	zygiella x-notata	926	-98	0	1110	-348	2.828427125	916	-804	0	666	-306
W1	1878	906	-324	0	fixed	zygiella x-notata	926	-98	0	1110	-348	0	918	-804	2	666	-306
W1	1879	906	-324	0	fixed	zygiella x-notata	926	-98	0	1110	-346	2	918	-804	0	664	-304
W1	1880	906	-324	0	fixed	zygiella x-notata	926	-98	0	1110	-344	2	920	-804	2	664	-304
W1	1881	906	-324	0	fixed	zygiella x-notata	924	-98	2	1110	-344	0	922	-804	2	664	-304
W1	1882	906	-324	0	fixed	zygiella x-notata	924	-98	0	1110	-342	2	924	-804	2	664	-304
W1	1883	906	-324	0	fixed	zygiella x-notata	924	-98	0	1110	-340	2	924	-806	2	664	-304
W1	1884	906	-324	0	fixed	zygiella x-notata	924	-98	0	1110	-342	2	926	-806	2	666	-306
W1	1885	906	-324	0	fixed	zygiella x-notata	924	-96	2	1110	-342	0	928	-806	2	666	-306
W1	1886	906	-324	0	fixed	zygiella x-notata	924	-96	0	1110	-342	0	932	-806	4	666	-308
W1	1887	906	-324	0	fixed	zygiella x-notata	924	-98	2	1112	-340	2.828427125	934	-806	2	666	-310
W1	1888	908	-324	2	fixed	zygiella x-notata	924	-100	2	1112	-340	0	934	-808	2	668	-308
W1	1889	908	-324	0	fixed	zygiella x-notata	924	-98	2	1112	-340	0	932	-808	2	666	-306
W1	1890	908	-324	0	fixed	zygiella x-notata	924	-100	2	1112	-338	2	930	-808	2	666	-302
W1	1891	908	-324	0	fixed	zygiella x-notata	924	-100	0	1114	-338	2	928	-806	2.828427125	666	-302
W1	1892	908	-324	0	fixed	zygiella x-notata	926	-98	2.828427125	1114	-338	0	924	-806	4	666	-302
W1	1893	908	-324	0	fixed	zygiella x-notata	926	-98	0	1114	-336	2	922	-806	2	666	-302
W1	1894	908	-324	0	fixed	zygiella x-notata	928	-100	2.828427125	1114	-336	0	920	-806	2	666	-304
W1	1895	908	-324	0	fixed	zygiella x-notata	926	-98	2.828427125	1114	-338	2	920	-806	0	668	-306
W1	1896	908	-324	0	fixed	zygiella x-notata	926	-96	2	1114	-340	2	920	-806	0	668	-306
W1	1897	908	-324	0	fixed	zygiella x-notata	926	-96	0	1112	-342	2.828427125	920	-806	0	668	-306
W1	1898	908	-326	2	fixed	zygiella x-notata	926	-98	2	1112	-344	2	918	-806	2	668	-304
W1	1899	908	-326	0	fixed	zygiella x-notata	926	-100	2	1110	-346	2.828427125	918	-808	2	668	-304
W1	1900	906	-328	2.828427125	fixed	zygiella x-notata	928	-102	2.828427125	1108	-350	4.472135955	916	-808	2	666	-304
W1	1901	906	-328	0	fixed	zygiella x-notata	928	-102	0	1106	-352	2.828427125	914	-808	2	666	-306
W1	1902	906	-328	0	fixed	zygiella x-notata	928	-102	0	1106	-356	4	912	-810	2.828427125	666	-308
W1	1903	906	-328	0	fixed	zygiella x-notata	928	-102	0	1104	-356	2	910	-810	2	666	-308
W1	1904	906	-328	0	fixed	zygiella x-notata	928	-102	0	1106	-354	2.828427125	910	-810	0	666	-310
W1	1905	906	-328	0	fixed	zygiella x-notata	926	-102	2	1106	-354	0	912	-810	2	666	-310
W1	1906	906	-328	0	fixed	zygiella x-notata	926	-102	0	1106	-354	0	912	-810	0	666	-312
W1	1907	906	-328	0	fixed	zygiella x-notata	926	-102	0	1106	-352	2	914	-812	2.828427125	666	-312
W1	1908	906	-330	2	fixed	zygiella x-notata	926	-102	0	1106	-352	0	914	-812	0	666	-312
W1	1909	906	-330	0	fixed	zygiella x-notata	926	-102	0	1108	-350	2.828427125	914	-812	0	666	-312
W1	1910	906	-330	0	fixed	zygiella x-notata	926	-102	0	1108	-352	2	914	-812	0	666	-310
W1	1911	906	-330	0	fixed	zygiella x-notata	926	-104	2	1108	-352	0	914	-812	0	666	-310
W1	1912	906	-330	0	fixed	zygiella x-notata	926	-104	0	1108	-352	0	914	-812	0	666	-310
W1	1913	906	-330	0	fixed	zygiella x-notata	926	-104	0	1106	-354	2.828427125	914	-812	0	666	-310
W1	1914	906	-330	0	fixed	zygiella x-notata	926	-104	0	1106	-356	2	916	-814	2.828427125	666	-312
W1	1915	906	-330	0	fixed	zygiella x-notata	926	-104	0	1106	-356	0	916	-814	0	666	-312
W1	1916	906	-330	0	fixed	zygiella x-notata	926	-104	0	1106	-354	2	918	-814	2	666	-310
W1	1917	906	-330	0	fixed	zygiella x-notata	926	-104	0	1106	-354	0	918	-814	0	666	-312
W1	1918	906	-330	0	fixed	zygiella x-notata	926	-104	0	1106	-352	2	920	-814	2	666	-312
W1	1919	906	-330	0	fixed	zygiella x-notata	926	-104	0	1106	-352	0	920	-814	0	664	-312
W1	1920	906	-330	0	fixed	zygiella x-notata	926	-104	0	1106	-352	0	922	-814	2	664	-312
W1	1921	906	-330	0	fixed	zygiella x-notata	926	-104	0	1106	-354	2	922	-814	0	664	-312
W1	1922	906	-330	0	fixed	zygiella x-notata	926	-104	0	1106	-354	0	922	-814	0	664	-314
W1	1923	906	-330	0	fixed	zygiella x-notata	926	-104	0	1106	-354	0	922	-814	0	664	-314
W1	1924	906	-330	0	fixed	zygiella x-notata	926	-104	0	1106	-354	0	922	-814	0	664	-316
W1	1925	906	-330	0	fixed	zygiella x-notata	926	-104	0	1106	-356	2	922	-814	0	664	-316
W1	1926	906	-330	0	fixed	zygiella x-notata	926	-104	0	1106	-356	0	924	-812	2.828427125	664	-314
W1	1927	906	-330	0	fixed	zygiella x-notata	924	-104	2	1106	-358	2	924	-812	0	664	-314
W1	1928	906	-330	0	fixed	zygiella x-notata	924	-104	0	1106	-358	0	924	-812	0	666	-316
W1	1929	906	-330	0	fixed	zygiella x-notata	924	-104	0	1106	-358	0	924	-812	0	666	-316
W1	1930	906	-330	0	fixed	zygiella x-notata	924	-104	0	1106	-356	2	924	-812	0	666	-316
W1	1931	906	-330	0	fixed	zygiella x-notata	924	-104	0	1106	-356	0	922	-812	2	666	-316
W1	1932	906	-330	0	fixed	zygiella x-notata	924	-104	0	1106	-358	2	922	-812	0	666	-318
W1	1933	906	-330	0	fixed	zygiella x-notata	926	-104	2	1106	-358	0	924	-814	2.828427125	666	-318
W1	1934	906	-330	0	fixed	zygiella x-notata	926	-104	0	1106	-358	0	926	-814	2	666	-318
W1	1935	906	-330	0	fixed	zygiella x-notata	926	-106	2	1106	-356	2	926	-814	0	666	-318
W1	1936	906	-330	0	fixed	zygiella x-notata	926	-104	2	1106	-354	2	928	-814	2	666	-318
W1	1937	906	-330	0	fixed	zygiella x-notata	926	-104	0	1106	-356	2	930	-814	2	666	-320
W1	1938	906	-330	0	fixed	zygiella x-notata	926	-104	0	1106	-356	0	930	-812	2	666	-320
W1	1939	906	-330	0	fixed	zygiella x-notata	926	-104	0	1106	-358	2	930	-812	0	666	-320
W1	1940	906	-330	0	fixed	zygiella x-notata	926	-106	2	1106	-358	0	930	-812	0	666	-320
W1	1941	906	-330	0	fixed	zygiella x-notata	926	-106	0	1106	-360	2	928	-814	2.828427125	666	-320
W1	1942	906	-330	0	fixed	zygiella x-notata	926	-106	0	1106	-360	0	928	-812	2	666	-320
W1	1943	906	-330	0	fixed	zygiella x-notata	926	-106	0	1106	-358	2	928	-812	0	666	-320
W1	1944	906	-330	0	fixed	zygiella x-notata	926	-106	0	1106	-358	0	928	-814	2	668	-322
W1	1945	906	-330	0	fixed	zygiella x-notata	926	-106	0	1108	-356	2.828427125	928	-814	0	668	-322
W1	1946	906	-330	0	fixed	zygiella x-notata	926	-106	0	1108	-356	0	926	-814	2	668	-322
W1	1947	906	-330	0	fixed	zygiella x-notata	926	-106	0	1108	-356	0	926	-814	0	668	-320
W1	1948	906	-330	0	fixed	zygiella x-notata	926	-106	0	1108	-356	0	924	-814	2	668	-320
W1	1949	906	-330	0	fixed	zygiella x-notata	926	-106	0	1108	-356	0	924	-814	0	668	-320
W1	1950	906	-330	0	fixed	zygiella x-notata	926	-104	2	1108	-356	0	922	-814	2	668	-318
W1	1951	906	-330	0	fixed	zygiella x-notata	926	-106	2	1106	-356	2	922	-814	0	666	-316
W1	1952	906	-330	0	fixed	zygiella x-notata	926	-106	0	1106	-358	2	922	-814	0	666	-316
W1	1953	906	-330	0	fixed	zygiella x-notata	926	-106	0	1106	-358	0	924	-816	2.828427125	666	-316
W1	1954	906	-330	0	fixed	zygiella x-notata	926	-106	0	1106	-358	0	924	-814	2	666	-316
W1	1955	906	-330	0	fixed	zygiella x-notata	926	-106	0	1106	-358	0	924	-814	0	666	-316
W1	1956	906	-330	0	fixed	zygiella x-notata	926	-106	0	1106	-358	0	924	-816	2	666	-316
W1	1957	906	-330	0	fixed	zygiella x-notata	926	-106	0	1106	-358	0	926	-816	2	666	-316
W1	1958	906	-330	0	fixed	zygiella x-notata	926	-106	0	1106	-358	0	926	-816	0	666	-318
W1	1959	906	-330	0	fixed	zygiella x-notata	926	-106	0	1106	-358	0	926	-816	0	666	-318
W1	1960	906	-332	2	fixed	zygiella x-notata	926	-106	0	1106	-358	0	924	-818	2.828427125	666	-318
W1	1961	906	-332	0	fixed	zygiella x-notata	926	-108	2	1106	-358	0	922	-818	2	666	-320
W1	1962	906	-332	0	fixed	zygiella x-notata	926	-106	2	1106	-360	2	922	-818	0	666	-320
W1	1963	906	-332	0	fixed	zygiella x-notata	926	-106	0	1106	-360	0	920	-818	2	666	-318
W1	1964	906	-332	0	fixed	zygiella x-notata	926	-108	2	1106	-360	0	920	-818	0	666	-316
W1	1965	906	-332	0	fixed	zygiella x-notata	926	-108	0	1106	-360	0	918	-818	2	666	-316
W1	1966	906	-332	0	fixed	zygiella x-notata	926	-108	0	1106	-360	0	918	-818	0	666	-316
W1	1967	906	-332	0	fixed	zygiella x-notata	926	-108	0	1106	-362	2	918	-816	2	666	-318
W1	1968	906	-332	0	fixed	zygiella x-notata	924	-108	2	1104	-362	2	918	-816	0	666	-320
W1	1969	906	-332	0	fixed	zygiella x-notata	924	-108	0	1104	-362	0	920	-816	2	666	-322
W1	1970	906	-332	0	fixed	zygiella x-notata	924	-108	0	1104	-362	0	920	-816	0	666	-322
W1	1971	906	-332	0	fixed	zygiella x-notata	924	-108	0	1104	-362	0	922	-816	2	668	-322
W1	1972	906	-332	0	fixed	zygiella x-notata	924	-108	0	1106	-362	2	922	-816	0	668	-320
W1	1973	906	-332	0	fixed	zygiella x-notata	924	-108	0	1106	-362	0	922	-816	0	668	-320
W1	1974	906	-332	0	fixed	zygiella x-notata	924	-108	0	1106	-362	0	922	-814	2	668	-320
W1	1975	906	-332	0	fixed	zygiella x-notata	924	-108	0	1106	-362	0	922	-814	0	668	-320
W1	1976	906	-332	0	fixed	zygiella x-notata	924	-108	0	1106	-362	0	922	-814	0	668	-320
W1	1977	906	-332	0	fixed	zygiella x-notata	924	-108	0	1106	-364	2	920	-814	2	668	-322
W1	1978	906	-332	0	fixed	zygiella x-notata	924	-110	2	1106	-364	0	920	-814	0	668	-322
W1	1979	906	-332	0	fixed	zygiella x-notata	924	-108	2	1106	-364	0	920	-816	2	668	-322
W1	1980	908	-332	2	fixed	zygiella x-notata	924	-108	0	1106	-362	2	922	-816	2	668	-324
W1	1981	908	-332	0	fixed	zygiella x-notata	924	-108	0	1106	-362	0	924	-816	2	668	-326
W1	1982	908	-332	0	fixed	zygiella x-notata	924	-108	0	1106	-362	0	926	-818	2.828427125	670	-326
W1	1983	908	-332	0	fixed	zygiella x-notata	924	-108	0	1106	-360	2	928	-818	2	670	-328
W1	1984	908	-332	0	fixed	zygiella x-notata	924	-108	0	1108	-356	4.472135955	928	-818	0	670	-328
W1	1985	908	-332	0	fixed	zygiella x-notata	924	-108	0	1108	-354	2	926	-818	2	670	-328
W1	1986	908	-332	0	fixed	zygiella x-notata	924	-108	0	1108	-356	2	926	-818	0	670	-328
W1	1987	908	-332	0	fixed	zygiella x-notata	924	-108	0	1108	-358	2	924	-816	2.828427125	670	-328
W1	1988	908	-332	0	fixed	zygiella x-notata	924	-108	0	1108	-358	0	924	-816	0	670	-328
W1	1989	908	-332	0	fixed	zygiella x-notata	926	-108	2	1108	-358	0	924	-816	0	672	-328
W1	1990	908	-332	0	fixed	zygiella x-notata	926	-110	2	1108	-358	0	924	-816	0	672	-328
W1	1991	908	-332	0	fixed	zygiella x-notata	926	-110	0	1108	-358	0	922	-816	2	672	-328
W1	1992	908	-332	0	fixed	zygiella x-notata	926	-110	0	1108	-358	0	922	-816	0	672	-326
W1	1993	908	-332	0	fixed	zygiella x-notata	926	-110	0	1108	-360	2	922	-816	0	672	-326
W1	1994	908	-332	0	fixed	zygiella x-notata	926	-110	0	1108	-360	0	922	-816	0	672	-326
W1	1995	908	-332	0	fixed	zygiella x-notata	928	-110	2	1108	-360	0	922	-816	0	672	-326
W1	1996	908	-332	0	fixed	zygiella x-notata	928	-110	0	1108	-360	0	922	-814	2	672	-324
W1	1997	908	-332	0	fixed	zygiella x-notata	928	-108	2	1108	-360	0	920	-814	2	672	-324
W1	1998	908	-332	0	fixed	zygiella x-notata	928	-108	0	1108	-360	0	920	-814	0	672	-324
W1	1999	908	-332	0	fixed	zygiella x-notata	928	-108	0	1108	-360	0	918	-814	2	672	-324
W1	2000	908	-332	0	fixed	zygiella x-notata	928	-108	0	1108	-360	0	918	-814	0	672	-324
W1	2001	908	-332	0	fixed	zygiella x-notata	928	-108	0	1108	-360	0	918	-814	0	672	-322
W1	2002	908	-332	0	fixed	zygiella x-notata	928	-108	0	1108	-362	2	918	-814	0	672	-322
W1	2003	908	-332	0	fixed	zygiella x-notata	928	-108	0	1106	-362	2	918	-814	0	670	-322
W1	2004	908	-332	0	fixed	zygiella x-notata	928	-108	0	1106	-362	0	916	-814	2	670	-322
W1	2005	908	-332	0	fixed	zygiella x-notata	928	-108	0	1106	-362	0	916	-814	0	670	-322
W1	2006	908	-332	0	fixed	zygiella x-notata	928	-108	0	1106	-362	0	916	-814	0	670	-322
W1	2007	908	-332	0	fixed	zygiella x-notata	928	-108	0	1106	-362	0	916	-816	2	670	-322
W1	2008	908	-332	0	fixed	zygiella x-notata	928	-108	0	1106	-362	0	914	-816	2	668	-322
W1	2009	908	-332	0	fixed	zygiella x-notata	928	-108	0	1106	-362	0	914	-814	2	668	-322
W1	2010	908	-332	0	fixed	zygiella x-notata	928	-108	0	1106	-362	0	912	-814	2	668	-322
W1	2011	908	-332	0	fixed	zygiella x-notata	928	-108	0	1106	-362	0	912	-814	0	668	-322
W1	2012	908	-332	0	fixed	zygiella x-notata	928	-108	0	1106	-362	0	912	-814	0	668	-322
W1	2013	908	-332	0	fixed	zygiella x-notata	928	-108	0	1106	-362	0	912	-814	0	668	-322
W1	2014	908	-332	0	fixed	zygiella x-notata	928	-108	0	1106	-364	2	912	-814	0	668	-324
W1	2015	908	-332	0	fixed	zygiella x-notata	928	-108	0	1106	-364	0	912	-814	0	668	-324
W1	2016	908	-332	0	fixed	zygiella x-notata	928	-108	0	1106	-364	0	912	-814	0	668	-324
W1	2017	908	-332	0	fixed	zygiella x-notata	928	-108	0	1106	-364	0	912	-814	0	668	-324
W1	2018	908	-332	0	fixed	zygiella x-notata	928	-108	0	1106	-364	0	912	-814	0	668	-324
W1	2019	908	-332	0	fixed	zygiella x-notata	928	-108	0	1106	-364	0	912	-814	0	668	-324
W1	2020	908	-332	0	fixed	zygiella x-notata	928	-108	0	1106	-364	0	912	-814	0	668	-324
W1	2021	908	-332	0	fixed	zygiella x-notata	928	-108	0	1106	-364	0	912	-814	0	668	-324
W1	2022	908	-332	0	fixed	zygiella x-notata	926	-108	2	1106	-364	0	912	-814	0	668	-324
W1	2023	908	-332	0	fixed	zygiella x-notata	926	-108	0	1106	-364	0	914	-814	2	668	-324
W1	2024	908	-330	2	fixed	zygiella x-notata	926	-108	0	1106	-364	0	914	-814	0	666	-324
W1	2025	908	-330	0	fixed	zygiella x-notata	926	-108	0	1106	-364	0	914	-812	2	666	-324
W1	2026	908	-330	0	fixed	zygiella x-notata	926	-108	0	1106	-364	0	914	-812	0	666	-324
W1	2027	908	-330	0	fixed	zygiella x-notata	926	-108	0	1106	-364	0	914	-812	0	666	-324
W1	2028	908	-330	0	fixed	zygiella x-notata	926	-108	0	1106	-364	0	914	-812	0	666	-324
W1	2029	908	-330	0	fixed	zygiella x-notata	924	-108	2	1106	-364	0	914	-812	0	666	-324
W1	2030	908	-330	0	fixed	zygiella x-notata	924	-106	2	1106	-366	2	914	-812	0	666	-324
W1	2031	908	-330	0	fixed	zygiella x-notata	924	-106	0	1106	-366	0	914	-812	0	666	-324
W1	2032	908	-330	0	fixed	zygiella x-notata	924	-108	2	1106	-366	0	916	-812	2	666	-324
W1	2033	908	-330	0	fixed	zygiella x-notata	924	-108	0	1106	-364	2	916	-812	0	666	-324
W1	2034	908	-330	0	fixed	zygiella x-notata	924	-108	0	1106	-364	0	916	-812	0	666	-324
W1	2035	908	-330	0	fixed	zygiella x-notata	924	-108	0	1106	-364	0	916	-812	0	666	-324
W1	2036	908	-330	0	fixed	zygiella x-notata	924	-108	0	1106	-364	0	916	-812	0	666	-324
W1	2037	908	-330	0	fixed	zygiella x-notata	924	-108	0	1106	-362	2	916	-812	0	666	-322
W1	2038	908	-330	0	fixed	zygiella x-notata	924	-106	2	1106	-362	0	916	-812	0	666	-322
W1	2039	908	-330	0	fixed	zygiella x-notata	924	-106	0	1106	-362	0	914	-812	2	666	-322
W1	2040	908	-330	0	fixed	zygiella x-notata	924	-106	0	1106	-362	0	914	-812	0	666	-322
W1	2041	908	-330	0	fixed	zygiella x-notata	924	-106	0	1106	-362	0	912	-812	2	666	-322
W1	2042	908	-330	0	fixed	zygiella x-notata	924	-106	0	1106	-362	0	912	-812	0	668	-322
W1	2043	908	-330	0	fixed	zygiella x-notata	924	-106	0	1106	-362	0	912	-812	0	668	-322
W1	2044	908	-330	0	fixed	zygiella x-notata	924	-106	0	1106	-362	0	912	-812	0	668	-322
W1	2045	908	-330	0	fixed	zygiella x-notata	924	-106	0	1106	-362	0	912	-812	0	668	-322
W1	2046	908	-330	0	fixed	zygiella x-notata	924	-106	0	1106	-362	0	912	-812	0	668	-322
W1	2047	908	-330	0	fixed	zygiella x-notata	924	-106	0	1106	-362	0	912	-812	0	668	-322
W1	2048	908	-330	0	fixed	zygiella x-notata	924	-106	0	1106	-360	2	912	-810	2	668	-322
W1	2049	908	-330	0	fixed	zygiella x-notata	924	-106	0	1106	-360	0	912	-810	0	668	-322
W1	2050	908	-330	0	fixed	zygiella x-notata	924	-106	0	1106	-360	0	912	-810	0	668	-322
W1	2051	908	-330	0	fixed	zygiella x-notata	924	-106	0	1106	-360	0	912	-810	0	668	-322
W1	2052	908	-330	0	fixed	zygiella x-notata	926	-106	2	1106	-360	0	914	-812	2.828427125	668	-322
W1	2053	908	-330	0	fixed	zygiella x-notata	926	-106	0	1106	-360	0	914	-812	0	668	-322
W1	2054	908	-330	0	fixed	zygiella x-notata	926	-106	0	1106	-360	0	914	-812	0	668	-322
W1	2055	908	-330	0	fixed	zygiella x-notata	926	-106	0	1106	-360	0	914	-812	0	668	-322
W1	2056	908	-330	0	fixed	zygiella x-notata	926	-106	0	1106	-360	0	914	-812	0	668	-322
W1	2057	908	-330	0	fixed	zygiella x-notata	926	-106	0	1106	-360	0	914	-812	0	666	-322
W1	2058	908	-330	0	fixed	zygiella x-notata	926	-106	0	1106	-360	0	914	-812	0	666	-320
W1	2059	908	-330	0	fixed	zygiella x-notata	926	-106	0	1106	-360	0	914	-812	0	666	-320
W1	2060	908	-330	0	fixed	zygiella x-notata	926	-106	0	1106	-360	0	914	-812	0	666	-320
W1	2061	908	-330	0	fixed	zygiella x-notata	926	-104	2	1106	-360	0	914	-812	0	666	-320
W1	2062	908	-330	0	fixed	zygiella x-notata	926	-106	2	1106	-360	0	914	-812	0	666	-320
W1	2063	908	-330	0	fixed	zygiella x-notata	926	-106	0	1106	-360	0	914	-810	2	666	-320
W1	2064	908	-330	0	fixed	zygiella x-notata	926	-104	2	1106	-360	0	914	-810	0	666	-320
W1	2065	908	-330	0	fixed	zygiella x-notata	926	-104	0	1106	-360	0	914	-810	0	666	-320
W1	2066	908	-330	0	fixed	zygiella x-notata	926	-104	0	1106	-360	0	914	-808	2	666	-318
W1	2067	908	-330	0	fixed	zygiella x-notata	926	-104	0	1106	-360	0	916	-808	2	666	-318
W1	2068	908	-330	0	fixed	zygiella x-notata	926	-104	0	1106	-362	2	916	-808	0	666	-318
W1	2069	908	-330	0	fixed	zygiella x-notata	926	-104	0	1106	-362	0	916	-810	2	666	-318
W1	2070	908	-330	0	fixed	zygiella x-notata	926	-104	0	1106	-362	0	918	-810	2	666	-320
W1	2071	908	-330	0	fixed	zygiella x-notata	926	-104	0	1106	-360	2	918	-810	0	666	-320
W1	2072	908	-330	0	fixed	zygiella x-notata	926	-104	0	1106	-360	0	920	-810	2	668	-322
W1	2073	908	-330	0	fixed	zygiella x-notata	926	-104	0	1106	-360	0	920	-810	0	668	-322
W1	2074	908	-330	0	fixed	zygiella x-notata	926	-104	0	1108	-360	2	920	-810	0	668	-322
W1	2075	908	-330	0	fixed	zygiella x-notata	926	-104	0	1108	-358	2	920	-810	0	668	-324
W1	2076	908	-330	0	fixed	zygiella x-notata	926	-104	0	1108	-358	0	920	-810	0	668	-324
W1	2077	908	-330	0	fixed	zygiella x-notata	926	-104	0	1108	-358	0	918	-810	2	668	-324
W1	2078	908	-330	0	fixed	zygiella x-notata	926	-104	0	1108	-356	2	918	-810	0	668	-324
W1	2079	908	-330	0	fixed	zygiella x-notata	926	-104	0	1108	-356	0	918	-810	0	668	-322
W1	2080	908	-330	0	fixed	zygiella x-notata	926	-104	0	1108	-356	0	918	-810	0	668	-322
W1	2081	908	-330	0	fixed	zygiella x-notata	926	-104	0	1108	-354	2	918	-810	0	668	-322
W1	2082	908	-330	0	fixed	zygiella x-notata	926	-106	2	1108	-354	0	918	-810	0	668	-322
W1	2083	908	-330	0	fixed	zygiella x-notata	928	-106	2	1108	-354	0	918	-810	0	668	-322
W1	2084	908	-330	0	fixed	zygiella x-notata	928	-106	0	1108	-354	0	918	-810	0	668	-324
W1	2085	908	-330	0	fixed	zygiella x-notata	928	-106	0	1108	-354	0	918	-810	0	670	-324
W1	2086	908	-330	0	fixed	zygiella x-notata	928	-106	0	1108	-356	2	916	-810	2	670	-324
W1	2087	908	-330	0	fixed	zygiella x-notata	928	-106	0	1108	-356	0	916	-810	0	670	-324
W1	2088	908	-330	0	fixed	zygiella x-notata	928	-106	0	1108	-358	2	916	-810	0	668	-322
W1	2089	908	-330	0	fixed	zygiella x-notata	928	-106	0	1108	-360	2	916	-810	0	668	-322
W1	2090	908	-330	0	fixed	zygiella x-notata	928	-106	0	1106	-360	2	916	-810	0	668	-322
W1	2091	908	-330	0	fixed	zygiella x-notata	928	-106	0	1106	-360	0	916	-810	0	668	-322
W1	2092	908	-330	0	fixed	zygiella x-notata	928	-106	0	1106	-360	0	918	-810	2	668	-322
W1	2093	908	-330	0	fixed	zygiella x-notata	928	-106	0	1106	-360	0	918	-810	0	668	-322
W1	2094	908	-330	0	fixed	zygiella x-notata	928	-106	0	1106	-360	0	918	-810	0	668	-322
W1	2095	908	-330	0	fixed	zygiella x-notata	928	-106	0	1106	-362	2	918	-810	0	668	-322
W1	2096	908	-330	0	fixed	zygiella x-notata	928	-106	0	1106	-362	0	920	-810	2	668	-324
W1	2097	908	-330	0	fixed	zygiella x-notata	928	-106	0	1106	-362	0	920	-808	2	668	-324
W1	2098	908	-330	0	fixed	zygiella x-notata	928	-104	2	1106	-360	2	922	-808	2	668	-324
W1	2099	908	-330	0	fixed	zygiella x-notata	928	-104	0	1106	-360	0	924	-808	2	668	-324
W1	2100	908	-330	0	fixed	zygiella x-notata	928	-104	0	1106	-360	0	926	-808	2	668	-324
W1	2101	908	-330	0	fixed	zygiella x-notata	928	-104	0	1106	-360	0	926	-808	0	668	-324
W1	2102	908	-330	0	fixed	zygiella x-notata	928	-104	0	1106	-360	0	926	-810	2	668	-324
W1	2103	908	-330	0	fixed	zygiella x-notata	928	-106	2	1106	-360	0	928	-810	2	670	-326
W1	2104	908	-330	0	fixed	zygiella x-notata	928	-106	0	1106	-358	2	928	-812	2	670	-326
W1	2105	908	-330	0	fixed	zygiella x-notata	928	-106	0	1106	-358	0	930	-812	2	672	-326
W1	2106	908	-332	2	fixed	zygiella x-notata	928	-106	0	1108	-356	2.828427125	930	-814	2	672	-326
W1	2107	908	-332	0	fixed	zygiella x-notata	928	-106	0	1108	-356	0	930	-814	0	672	-326
W1	2108	910	-332	2	fixed	zygiella x-notata	928	-106	0	1108	-354	2	930	-814	0	672	-326
W1	2109	910	-332	0	fixed	zygiella x-notata	928	-108	2	1108	-354	0	930	-814	0	672	-326
W1	2110	910	-332	0	fixed	zygiella x-notata	930	-108	2	1108	-354	0	930	-814	0	672	-328
W1	2111	910	-334	2	fixed	zygiella x-notata	930	-108	0	1108	-354	0	930	-816	2	672	-328
W1	2112	910	-334	0	fixed	zygiella x-notata	930	-108	0	1108	-354	0	930	-816	0	674	-328
W1	2113	910	-334	0	fixed	zygiella x-notata	930	-108	0	1108	-354	0	932	-816	2	674	-330
W1	2114	910	-334	0	fixed	zygiella x-notata	930	-108	0	1108	-356	2	932	-816	0	674	-330
W1	2115	910	-334	0	fixed	zygiella x-notata	930	-108	0	1108	-358	2	932	-816	0	674	-332
W1	2116	910	-334	0	fixed	zygiella x-notata	930	-108	0	1108	-358	0	932	-816	0	674	-332
W1	2117	910	-334	0	fixed	zygiella x-notata	930	-110	2	1108	-358	0	932	-816	0	676	-332
W1	2118	910	-334	0	fixed	zygiella x-notata	930	-110	0	1108	-360	2	932	-816	0	676	-332
W1	2119	910	-334	0	fixed	zygiella x-notata	932	-110	2	1108	-360	0	932	-816	0	676	-332
W1	2120	910	-334	0	fixed	zygiella x-notata	932	-110	0	1106	-362	2.828427125	932	-816	0	676	-332
W1	2121	910	-334	0	fixed	zygiella x-notata	932	-110	0	1106	-362	0	930	-816	2	676	-330
W1	2122	910	-334	0	fixed	zygiella x-notata	932	-110	0	1106	-364	2	930	-816	0	674	-330
W1	2123	910	-334	0	fixed	zygiella x-notata	932	-110	0	1106	-362	2	930	-816	0	674	-330
W1	2124	910	-334	0	fixed	zygiella x-notata	932	-110	0	1108	-362	2	932	-816	2	674	-328
W1	2125	910	-334	0	fixed	zygiella x-notata	932	-110	0	1108	-362	0	932	-816	0	674	-328
W1	2126	910	-334	0	fixed	zygiella x-notata	934	-110	2	1108	-362	0	932	-816	0	674	-328
W1	2127	910	-334	0	fixed	zygiella x-notata	934	-110	0	1108	-362	0	932	-816	0	674	-328
W1	2128	910	-334	0	fixed	zygiella x-notata	932	-110	2	1108	-362	0	934	-816	2	674	-328
W1	2129	910	-334	0	fixed	zygiella x-notata	932	-110	0	1108	-362	0	934	-818	2	674	-330
W1	2130	910	-334	0	fixed	zygiella x-notata	932	-110	0	1108	-362	0	936	-818	2	676	-330
W1	2131	910	-334	0	fixed	zygiella x-notata	932	-110	0	1108	-362	0	938	-818	2	676	-332
W1	2132	910	-334	0	fixed	zygiella x-notata	932	-110	0	1108	-362	0	938	-818	0	678	-332
W1	2133	910	-334	0	fixed	zygiella x-notata	932	-110	0	1108	-362	0	938	-818	0	678	-332
W1	2134	910	-334	0	fixed	zygiella x-notata	932	-110	0	1108	-362	0	940	-818	2	680	-334
W1	2135	910	-334	0	fixed	zygiella x-notata	932	-110	0	1108	-362	0	942	-818	2	680	-334
W1	2136	910	-334	0	fixed	zygiella x-notata	932	-110	0	1108	-362	0	944	-816	2.828427125	680	-334
W1	2137	912	-334	2	fixed	zygiella x-notata	932	-110	0	1110	-362	2	944	-816	0	680	-334
W1	2138	912	-336	2	fixed	zygiella x-notata	932	-110	0	1110	-360	2	946	-816	2	682	-336
W1	2139	912	-336	0	fixed	zygiella x-notata	934	-112	2.828427125	1110	-360	0	948	-816	2	682	-336
W1	2140	912	-336	0	fixed	zygiella x-notata	934	-112	0	1112	-358	2.828427125	952	-816	4	682	-334
W1	2141	912	-336	0	fixed	zygiella x-notata	934	-112	0	1112	-356	2	954	-818	2.828427125	682	-332
W1	2142	912	-336	0	fixed	zygiella x-notata	934	-112	0	1110	-356	2	956	-818	2	682	-334
W1	2143	912	-338	2	fixed	zygiella x-notata	934	-114	2	1110	-358	2	956	-820	2	680	-334
W1	2144	912	-338	0	fixed	zygiella x-notata	934	-114	0	1110	-360	2	954	-820	2	680	-336
W1	2145	912	-338	0	fixed	zygiella x-notata	936	-114	2	1110	-360	0	954	-820	0	680	-336
W1	2146	912	-338	0	fixed	zygiella x-notata	936	-114	0	1110	-360	0	954	-820	0	680	-336
W1	2147	912	-338	0	fixed	zygiella x-notata	934	-114	2	1110	-360	0	952	-820	2	680	-336
W1	2148	912	-338	0	fixed	zygiella x-notata	934	-114	0	1110	-362	2	952	-820	0	680	-336
W1	2149	912	-338	0	fixed	zygiella x-notata	932	-114	2	1110	-362	0	952	-820	0	680	-338
W1	2150	912	-338	0	fixed	zygiella x-notata	934	-114	2	1110	-362	0	950	-822	2.828427125	680	-338
W1	2151	912	-338	0	fixed	zygiella x-notata	934	-114	0	1110	-362	0	950	-820	2	680	-336
W1	2152	912	-338	0	fixed	zygiella x-notata	934	-114	0	1110	-364	2	948	-820	2	680	-334
W1	2153	912	-338	0	fixed	zygiella x-notata	934	-114	0	1110	-362	2	946	-820	2	680	-334
W1	2154	912	-338	0	fixed	zygiella x-notata	934	-114	0	1110	-362	0	940	-818	6.32455532	680	-334
W1	2155	912	-338	0	fixed	zygiella x-notata	936	-114	2	1110	-362	0	938	-818	2	680	-332
W1	2156	912	-338	0	fixed	zygiella x-notata	936	-114	0	1110	-364	2	938	-818	0	680	-332
W1	2157	912	-338	0	fixed	zygiella x-notata	934	-114	2	1110	-366	2	938	-818	0	678	-332
W1	2158	912	-338	0	fixed	zygiella x-notata	934	-114	0	1108	-366	2	936	-818	2	678	-332
W1	2159	912	-336	2	fixed	zygiella x-notata	934	-112	2	1108	-364	2	936	-818	0	678	-332
W1	2160	912	-336	0	fixed	zygiella x-notata	934	-112	0	1108	-364	0	934	-816	2.828427125	678	-330
W1	2161	912	-336	0	fixed	zygiella x-notata	934	-112	0	1108	-362	2	934	-814	2	678	-330
W1	2162	912	-336	0	fixed	zygiella x-notata	934	-112	0	1108	-362	0	934	-814	0	678	-330
W1	2163	912	-334	2	fixed	zygiella x-notata	934	-110	2	1108	-362	0	934	-812	2	678	-330
W1	2164	912	-334	0	fixed	zygiella x-notata	934	-110	0	1108	-362	0	934	-812	0	678	-330
W1	2165	912	-334	0	fixed	zygiella x-notata	934	-110	0	1108	-360	2	934	-810	2	678	-332
W1	2166	912	-334	0	fixed	zygiella x-notata	934	-110	0	1110	-360	2	936	-810	2	676	-332
W1	2167	912	-332	2	fixed	zygiella x-notata	934	-110	0	1110	-358	2	938	-812	2.828427125	676	-330
W1	2168	912	-332	0	fixed	zygiella x-notata	932	-108	2.828427125	1110	-358	0	940	-812	2	674	-326
W1	2169	912	-332	0	fixed	zygiella x-notata	934	-108	2	1110	-356	2	940	-812	0	674	-324
W1	2170	912	-332	0	fixed	zygiella x-notata	934	-110	2	1110	-358	2	938	-812	2	674	-324
W1	2171	912	-332	0	fixed	zygiella x-notata	934	-108	2	1110	-358	0	936	-812	2	674	-324
W1	2172	912	-332	0	fixed	zygiella x-notata	934	-108	0	1108	-360	2.828427125	934	-810	2.828427125	674	-324
W1	2173	910	-330	2.828427125	fixed	zygiella x-notata	934	-108	0	1108	-360	0	934	-810	0	674	-324
W1	2174	910	-330	0	fixed	zygiella x-notata	934	-106	2	1108	-360	0	934	-808	2	674	-324
W1	2175	910	-330	0	fixed	zygiella x-notata	934	-106	0	1108	-360	0	934	-806	2	674	-324
W1	2176	910	-330	0	fixed	zygiella x-notata	934	-106	0	1108	-360	0	934	-806	0	674	-324
W1	2177	910	-330	0	fixed	zygiella x-notata	934	-106	0	1108	-360	0	934	-806	0	674	-322
W1	2178	910	-330	0	fixed	zygiella x-notata	934	-106	0	1108	-360	0	934	-806	0	674	-322
W1	2179	910	-330	0	fixed	zygiella x-notata	934	-106	0	1108	-360	0	934	-806	0	672	-320
W1	2180	910	-330	0	fixed	zygiella x-notata	934	-106	0	1108	-358	2	934	-808	2	672	-320
W1	2181	910	-330	0	fixed	zygiella x-notata	934	-106	0	1108	-358	0	934	-808	0	672	-320
W1	2182	910	-330	0	fixed	zygiella x-notata	934	-106	0	1108	-356	2	932	-808	2	674	-322
W1	2183	910	-330	0	fixed	zygiella x-notata	934	-106	0	1108	-356	0	932	-808	0	674	-322
W1	2184	910	-330	0	fixed	zygiella x-notata	934	-106	0	1108	-358	2	930	-808	2	674	-324
W1	2185	910	-330	0	fixed	zygiella x-notata	934	-106	0	1108	-358	0	930	-810	2	674	-322
W1	2186	910	-330	0	fixed	zygiella x-notata	934	-106	0	1108	-358	0	930	-810	0	674	-322
W1	2187	910	-330	0	fixed	zygiella x-notata	934	-106	0	1108	-358	0	930	-810	0	674	-322
W1	2188	910	-330	0	fixed	zygiella x-notata	932	-106	2	1108	-358	0	930	-812	2	672	-322
W1	2189	910	-330	0	fixed	zygiella x-notata	932	-106	0	1108	-356	2	930	-812	0	672	-324
W1	2190	910	-330	0	fixed	zygiella x-notata	932	-106	0	1108	-354	2	930	-812	0	672	-324
W1	2191	910	-332	2	fixed	zygiella x-notata	932	-108	2	1110	-354	2	930	-812	0	672	-324
W1	2192	910	-332	0	fixed	zygiella x-notata	932	-108	0	1110	-354	0	928	-812	2	672	-324
W1	2193	910	-332	0	fixed	zygiella x-notata	932	-108	0	1110	-354	0	928	-814	2	674	-326
W1	2194	910	-332	0	fixed	zygiella x-notata	932	-108	0	1110	-354	0	928	-816	2	674	-326
W1	2195	910	-332	0	fixed	zygiella x-notata	932	-108	0	1110	-354	0	928	-816	0	674	-326
W1	2196	910	-332	0	fixed	zygiella x-notata	932	-108	0	1108	-354	2	926	-818	2.828427125	674	-328
W1	2197	910	-332	0	fixed	zygiella x-notata	932	-108	0	1108	-356	2	924	-818	2	674	-328
W1	2198	910	-332	0	fixed	zygiella x-notata	932	-108	0	1108	-358	2	924	-818	0	676	-330
W1	2199	910	-334	2	fixed	zygiella x-notata	932	-108	0	1108	-358	0	924	-818	0	674	-330
W1	2200	910	-334	0	fixed	zygiella x-notata	932	-110	2	1108	-360	2	924	-818	0	674	-332
W1	2201	910	-334	0	fixed	zygiella x-notata	932	-110	0	1108	-360	0	926	-818	2	676	-332
W1	2202	910	-334	0	fixed	zygiella x-notata	932	-110	0	1108	-362	2	928	-818	2	674	-332
W1	2203	910	-334	0	fixed	zygiella x-notata	932	-110	0	1106	-362	2	928	-816	2	674	-334
W1	2204	910	-334	0	fixed	zygiella x-notata	932	-110	0	1106	-364	2	930	-818	2.828427125	674	-334
W1	2205	910	-334	0	fixed	zygiella x-notata	932	-110	0	1106	-364	0	930	-818	0	674	-334
W1	2206	910	-334	0	fixed	zygiella x-notata	930	-110	2	1106	-362	2	930	-818	0	674	-334
W1	2207	910	-334	0	fixed	zygiella x-notata	930	-112	2	1106	-362	0	932	-818	2	674	-334
W1	2208	910	-334	0	fixed	zygiella x-notata	930	-112	0	1108	-362	2	930	-818	2	674	-334
W1	2209	910	-334	0	fixed	zygiella x-notata	930	-112	0	1108	-364	2	930	-816	2	674	-334
W1	2210	910	-334	0	fixed	zygiella x-notata	930	-112	0	1106	-364	2	928	-816	2	674	-334
W1	2211	910	-334	0	fixed	zygiella x-notata	932	-112	2	1106	-364	0	928	-816	0	674	-334
W1	2212	910	-334	0	fixed	zygiella x-notata	932	-112	0	1108	-364	2	926	-816	2	674	-334
W1	2213	910	-334	0	fixed	zygiella x-notata	932	-112	0	1108	-364	0	926	-816	0	674	-334
W1	2214	910	-334	0	fixed	zygiella x-notata	932	-110	2	1106	-366	2.828427125	926	-816	0	674	-334
W1	2215	910	-334	0	fixed	zygiella x-notata	932	-110	0	1106	-366	0	926	-816	0	674	-334
W1	2216	910	-334	0	fixed	zygiella x-notata	932	-110	0	1106	-366	0	926	-816	0	674	-334
W1	2217	910	-334	0	fixed	zygiella x-notata	932	-110	0	1106	-366	0	926	-816	0	674	-332
W1	2218	910	-334	0	fixed	zygiella x-notata	932	-110	0	1106	-366	0	928	-816	2	674	-332
W1	2219	910	-334	0	fixed	zygiella x-notata	932	-110	0	1106	-366	0	930	-816	2	672	-332
W1	2220	910	-334	0	fixed	zygiella x-notata	932	-110	0	1106	-366	0	930	-816	0	672	-332
W1	2221	910	-334	0	fixed	zygiella x-notata	932	-110	0	1106	-366	0	932	-816	2	672	-332
W1	2222	910	-334	0	fixed	zygiella x-notata	932	-110	0	1106	-366	0	932	-816	0	672	-332
W1	2223	910	-334	0	fixed	zygiella x-notata	932	-110	0	1106	-364	2	932	-816	0	672	-332
W1	2224	910	-334	0	fixed	zygiella x-notata	932	-110	0	1106	-364	0	932	-816	0	672	-332
W1	2225	910	-334	0	fixed	zygiella x-notata	932	-110	0	1106	-364	0	932	-816	0	672	-334
W1	2226	910	-334	0	fixed	zygiella x-notata	932	-110	0	1106	-364	0	934	-818	2.828427125	672	-334
W1	2227	910	-334	0	fixed	zygiella x-notata	932	-110	0	1106	-364	0	934	-818	0	674	-334
W1	2228	910	-334	0	fixed	zygiella x-notata	930	-110	2	1106	-364	0	936	-818	2	674	-334
W1	2229	910	-334	0	fixed	zygiella x-notata	930	-110	0	1106	-364	0	936	-818	0	674	-334
W1	2230	910	-334	0	fixed	zygiella x-notata	930	-110	0	1106	-364	0	936	-818	0	674	-334
W1	2231	910	-334	0	fixed	zygiella x-notata	930	-110	0	1106	-364	0	936	-818	0	674	-332
W1	2232	910	-334	0	fixed	zygiella x-notata	930	-110	0	1106	-364	0	936	-818	0	674	-330
W1	2233	910	-334	0	fixed	zygiella x-notata	930	-110	0	1106	-364	0	934	-818	2	674	-330
W1	2234	910	-334	0	fixed	zygiella x-notata	930	-110	0	1106	-364	0	934	-818	0	674	-330
W1	2235	910	-334	0	fixed	zygiella x-notata	930	-110	0	1106	-364	0	932	-818	2	674	-330
W1	2236	910	-334	0	fixed	zygiella x-notata	930	-110	0	1106	-364	0	932	-818	0	674	-330
W1	2237	910	-334	0	fixed	zygiella x-notata	930	-110	0	1106	-364	0	932	-818	0	674	-330
W1	2238	910	-334	0	fixed	zygiella x-notata	930	-108	2	1106	-364	0	932	-818	0	674	-330
W1	2239	910	-334	0	fixed	zygiella x-notata	930	-110	2	1106	-364	0	932	-818	0	674	-330
W1	2240	910	-334	0	fixed	zygiella x-notata	932	-110	2	1106	-364	0	932	-818	0	674	-330
W1	2241	910	-334	0	fixed	zygiella x-notata	932	-110	0	1106	-364	0	934	-818	2	674	-330
W1	2242	910	-334	0	fixed	zygiella x-notata	932	-110	0	1106	-362	2	934	-818	0	674	-332
W1	2243	910	-334	0	fixed	zygiella x-notata	932	-110	0	1106	-362	0	934	-818	0	674	-332
W1	2244	910	-334	0	fixed	zygiella x-notata	932	-110	0	1106	-362	0	936	-818	2	674	-332
W1	2245	910	-334	0	fixed	zygiella x-notata	932	-110	0	1106	-362	0	934	-818	2	674	-334
W1	2246	910	-334	0	fixed	zygiella x-notata	932	-110	0	1106	-362	0	934	-816	2	674	-334
W1	2247	910	-334	0	fixed	zygiella x-notata	932	-110	0	1106	-362	0	934	-816	0	674	-334
W1	2248	910	-334	0	fixed	zygiella x-notata	930	-110	2	1106	-362	0	934	-816	0	674	-332
W1	2249	910	-334	0	fixed	zygiella x-notata	930	-110	0	1106	-362	0	932	-816	2	674	-332
W1	2250	910	-334	0	fixed	zygiella x-notata	930	-110	0	1106	-362	0	932	-816	0	674	-332
W1	2251	910	-334	0	fixed	zygiella x-notata	930	-110	0	1106	-362	0	932	-816	0	674	-330
W1	2252	910	-334	0	fixed	zygiella x-notata	930	-110	0	1106	-362	0	932	-816	0	674	-330
W1	2253	910	-334	0	fixed	zygiella x-notata	930	-110	0	1106	-362	0	932	-816	0	674	-330
W1	2254	910	-334	0	fixed	zygiella x-notata	932	-110	2	1106	-362	0	932	-816	0	674	-330
W1	2255	910	-334	0	fixed	zygiella x-notata	932	-110	0	1106	-362	0	932	-816	0	674	-328
W1	2256	910	-334	0	fixed	zygiella x-notata	932	-110	0	1106	-364	2	930	-816	2	674	-328
W1	2257	910	-334	0	fixed	zygiella x-notata	932	-110	0	1106	-364	0	930	-816	0	674	-328
W1	2258	910	-334	0	fixed	zygiella x-notata	932	-110	0	1106	-364	0	930	-816	0	674	-328
W1	2259	910	-334	0	fixed	zygiella x-notata	932	-110	0	1106	-362	2	930	-816	0	672	-330
W1	2260	910	-334	0	fixed	zygiella x-notata	932	-110	0	1106	-362	0	928	-816	2	672	-330
W1	2261	910	-334	0	fixed	zygiella x-notata	932	-110	0	1106	-362	0	928	-816	0	672	-330
W1	2262	910	-334	0	fixed	zygiella x-notata	932	-110	0	1106	-362	0	928	-816	0	672	-330
W1	2263	910	-334	0	fixed	zygiella x-notata	932	-110	0	1106	-362	0	928	-816	0	672	-330
W1	2264	910	-334	0	fixed	zygiella x-notata	930	-110	2	1106	-362	0	928	-816	0	672	-332
W1	2265	910	-334	0	fixed	zygiella x-notata	930	-110	0	1106	-364	2	928	-816	0	672	-332
W1	2266	910	-334	0	fixed	zygiella x-notata	930	-110	0	1106	-364	0	928	-816	0	674	-332
W1	2267	910	-334	0	fixed	zygiella x-notata	930	-110	0	1106	-364	0	928	-816	0	674	-334
W1	2268	910	-334	0	fixed	zygiella x-notata	930	-110	0	1106	-364	0	928	-816	0	674	-334
W1	2269	910	-334	0	fixed	zygiella x-notata	932	-110	2	1106	-364	0	928	-816	0	674	-334
W1	2270	910	-334	0	fixed	zygiella x-notata	932	-110	0	1106	-364	0	930	-814	2.828427125	674	-334
W1	2271	910	-334	0	fixed	zygiella x-notata	932	-110	0	1106	-364	0	930	-816	2	674	-332
W1	2272	910	-334	0	fixed	zygiella x-notata	932	-110	0	1106	-364	0	930	-816	0	674	-332
W1	2273	910	-334	0	fixed	zygiella x-notata	932	-110	0	1106	-364	0	928	-816	2	674	-332
W1	2274	910	-334	0	fixed	zygiella x-notata	932	-110	0	1106	-364	0	928	-818	2	674	-332
W1	2275	910	-334	0	fixed	zygiella x-notata	932	-110	0	1106	-364	0	928	-818	0	674	-332
W1	2276	910	-334	0	fixed	zygiella x-notata	932	-110	0	1106	-364	0	928	-818	0	674	-332
W1	2277	910	-334	0	fixed	zygiella x-notata	932	-110	0	1106	-364	0	926	-818	2	672	-332
W1	2278	910	-334	0	fixed	zygiella x-notata	932	-110	0	1104	-364	2	926	-818	0	672	-330
W1	2279	910	-334	0	fixed	zygiella x-notata	932	-110	0	1104	-364	0	926	-816	2	672	-330
W1	2280	910	-334	0	fixed	zygiella x-notata	932	-110	0	1104	-364	0	926	-816	0	672	-330
W1	2281	910	-334	0	fixed	zygiella x-notata	932	-110	0	1104	-364	0	926	-814	2	672	-330
W1	2282	910	-334	0	fixed	zygiella x-notata	932	-110	0	1104	-364	0	926	-814	0	672	-330
W1	2283	910	-334	0	fixed	zygiella x-notata	932	-110	0	1106	-364	2	926	-814	0	672	-330
W1	2284	910	-334	0	fixed	zygiella x-notata	932	-110	0	1106	-364	0	926	-814	0	672	-330
W1	2285	910	-334	0	fixed	zygiella x-notata	932	-110	0	1106	-364	0	926	-814	0	672	-330
W1	2286	910	-334	0	fixed	zygiella x-notata	932	-110	0	1106	-362	2	926	-814	0	672	-330
W1	2287	910	-334	0	fixed	zygiella x-notata	932	-110	0	1106	-362	0	926	-814	0	672	-330
W1	2288	910	-334	0	fixed	zygiella x-notata	932	-110	0	1106	-360	2	928	-814	2	672	-330
W1	2289	910	-334	0	fixed	zygiella x-notata	930	-110	2	1106	-360	0	930	-814	2	672	-328
W1	2290	910	-334	0	fixed	zygiella x-notata	930	-108	2	1106	-362	2	930	-814	0	672	-328
W1	2291	910	-334	0	fixed	zygiella x-notata	932	-108	2	1106	-362	0	930	-814	0	672	-328
W1	2292	910	-334	0	fixed	zygiella x-notata	932	-108	0	1106	-362	0	932	-814	2	672	-326
W1	2293	910	-334	0	fixed	zygiella x-notata	932	-108	0	1106	-362	0	932	-814	0	672	-326
W1	2294	910	-334	0	fixed	zygiella x-notata	932	-108	0	1106	-362	0	932	-814	0	672	-326
W1	2295	910	-334	0	fixed	zygiella x-notata	932	-108	0	1106	-362	0	934	-814	2	672	-326
W1	2296	910	-332	2	fixed	zygiella x-notata	932	-108	0	1106	-362	0	934	-814	0	674	-326
W1	2297	910	-332	0	fixed	zygiella x-notata	932	-108	0	1106	-362	0	934	-814	0	674	-326
W1	2298	910	-332	0	fixed	zygiella x-notata	932	-108	0	1106	-362	0	934	-814	0	674	-326
W1	2299	910	-332	0	fixed	zygiella x-notata	932	-108	0	1106	-360	2	934	-812	2	674	-326
W1	2300	910	-332	0	fixed	zygiella x-notata	932	-108	0	1108	-358	2.828427125	934	-812	0	674	-328
W1	2301	910	-332	0	fixed	zygiella x-notata	932	-108	0	1108	-356	2	936	-812	2	674	-328
W1	2302	912	-332	2	fixed	zygiella x-notata	932	-108	0	1108	-356	0	936	-812	0	674	-328
W1	2303	912	-332	0	fixed	zygiella x-notata	932	-108	0	1110	-356	2	936	-812	0	674	-328
W1	2304	912	-332	0	fixed	zygiella x-notata	932	-108	0	1110	-356	0	936	-812	0	674	-328
W1	2305	912	-332	0	fixed	zygiella x-notata	932	-108	0	1110	-358	2	934	-812	2	674	-328
W1	2306	912	-332	0	fixed	zygiella x-notata	930	-108	2	1108	-360	2.828427125	932	-812	2	674	-328
W1	2307	912	-332	0	fixed	zygiella x-notata	930	-108	0	1108	-360	0	932	-812	0	674	-328
W1	2308	912	-332	0	fixed	zygiella x-notata	930	-108	0	1108	-360	0	932	-812	0	674	-326
W1	2309	912	-332	0	fixed	zygiella x-notata	930	-108	0	1108	-358	2	932	-812	0	674	-326
W1	2310	912	-332	0	fixed	zygiella x-notata	930	-108	0	1108	-358	0	932	-810	2	674	-326
W1	2311	912	-332	0	fixed	zygiella x-notata	930	-108	0	1108	-358	0	932	-810	0	672	-324
W1	2312	912	-332	0	fixed	zygiella x-notata	930	-108	0	1108	-358	0	932	-810	0	672	-324
W1	2313	912	-332	0	fixed	zygiella x-notata	930	-108	0	1108	-358	0	934	-810	2	672	-324
W1	2314	912	-332	0	fixed	zygiella x-notata	930	-108	0	1108	-358	0	934	-810	0	672	-324
W1	2315	912	-332	0	fixed	zygiella x-notata	930	-108	0	1108	-358	0	934	-810	0	672	-324
W1	2316	912	-330	2	fixed	zygiella x-notata	932	-106	2.828427125	1108	-358	0	934	-810	0	670	-322
W1	2317	912	-330	0	fixed	zygiella x-notata	932	-106	0	1108	-356	2	934	-810	0	670	-322
W1	2318	912	-330	0	fixed	zygiella x-notata	932	-106	0	1108	-354	2	934	-810	0	670	-320
W1	2319	912	-330	0	fixed	zygiella x-notata	932	-106	0	1110	-354	2	934	-810	0	670	-318
W1	2320	912	-330	0	fixed	zygiella x-notata	932	-106	0	1110	-354	0	934	-810	0	670	-318
W1	2321	912	-330	0	fixed	zygiella x-notata	932	-106	0	1110	-354	0	932	-810	2	670	-318
W1	2322	912	-330	0	fixed	zygiella x-notata	932	-106	0	1110	-352	2	932	-810	0	670	-318
W1	2323	912	-330	0	fixed	zygiella x-notata	932	-106	0	1110	-352	0	930	-810	2	670	-316
W1	2324	912	-330	0	fixed	zygiella x-notata	932	-106	0	1110	-352	0	930	-810	0	670	-316
W1	2325	912	-330	0	fixed	zygiella x-notata	932	-106	0	1110	-352	0	930	-810	0	670	-314
W1	2326	912	-330	0	fixed	zygiella x-notata	932	-106	0	1110	-352	0	926	-810	4	670	-314
W1	2327	912	-330	0	fixed	zygiella x-notata	930	-104	2.828427125	1110	-350	2	924	-810	2	670	-314
W1	2328	912	-328	2	fixed	zygiella x-notata	930	-104	0	1110	-350	0	922	-810	2	670	-314
W1	2329	912	-328	0	fixed	zygiella x-notata	930	-104	0	1110	-350	0	920	-810	2	670	-314
W1	2330	912	-328	0	fixed	zygiella x-notata	930	-104	0	1110	-352	2	920	-810	0	670	-314
W1	2331	912	-328	0	fixed	zygiella x-notata	930	-104	0	1110	-354	2	922	-810	2	670	-314
W1	2332	912	-330	2	fixed	zygiella x-notata	930	-104	0	1110	-354	0	922	-810	0	670	-316
W1	2333	912	-330	0	fixed	zygiella x-notata	930	-104	0	1110	-354	0	922	-812	2	670	-316
W1	2334	912	-330	0	fixed	zygiella x-notata	930	-104	0	1110	-354	0	922	-812	0	670	-316
W1	2335	912	-330	0	fixed	zygiella x-notata	930	-106	2	1110	-352	2	920	-812	2	670	-316
W1	2336	912	-330	0	fixed	zygiella x-notata	930	-106	0	1110	-352	0	918	-812	2	668	-316
W1	2337	910	-330	2	fixed	zygiella x-notata	930	-104	2	1110	-352	0	918	-812	0	668	-314
W1	2338	910	-330	0	fixed	zygiella x-notata	930	-104	0	1108	-352	2	918	-812	0	668	-314
W1	2339	910	-330	0	fixed	zygiella x-notata	930	-104	0	1108	-352	0	918	-812	0	668	-314
W1	2340	910	-328	2	fixed	zygiella x-notata	930	-104	0	1108	-354	2	918	-812	0	668	-314
W1	2341	910	-328	0	fixed	zygiella x-notata	928	-104	2	1106	-356	2.828427125	920	-812	2	668	-314
W1	2342	910	-328	0	fixed	zygiella x-notata	928	-104	0	1106	-356	0	922	-812	2	668	-316
W1	2343	910	-328	0	fixed	zygiella x-notata	928	-104	0	1106	-356	0	924	-810	2.828427125	668	-316
W1	2344	910	-328	0	fixed	zygiella x-notata	928	-104	0	1108	-354	2.828427125	924	-810	0	668	-316
W1	2345	910	-328	0	fixed	zygiella x-notata	928	-104	0	1108	-354	0	926	-810	2	668	-316
W1	2346	910	-328	0	fixed	zygiella x-notata	930	-104	2	1108	-352	2	926	-810	0	668	-316
W1	2347	910	-328	0	fixed	zygiella x-notata	928	-104	2	1108	-352	0	928	-810	2	668	-318
W1	2348	910	-328	0	fixed	zygiella x-notata	928	-104	0	1108	-350	2	928	-808	2	668	-318
W1	2349	910	-328	0	fixed	zygiella x-notata	928	-104	0	1108	-350	0	930	-808	2	668	-318
W1	2350	910	-328	0	fixed	zygiella x-notata	928	-104	0	1108	-350	0	930	-808	0	668	-318
W1	2351	910	-328	0	fixed	zygiella x-notata	928	-104	0	1110	-348	2.828427125	932	-808	2	668	-318
W1	2352	910	-328	0	fixed	zygiella x-notata	928	-104	0	1110	-346	2	932	-810	2	668	-316
W1	2353	910	-328	0	fixed	zygiella x-notata	928	-104	0	1110	-346	0	932	-810	0	668	-316
W1	2354	910	-328	0	fixed	zygiella x-notata	928	-104	0	1110	-346	0	932	-810	0	668	-316
W1	2355	912	-328	2	fixed	zygiella x-notata	928	-104	0	1110	-346	0	932	-810	0	668	-316
W1	2356	912	-328	0	fixed	zygiella x-notata	928	-106	2	1112	-346	2	932	-810	0	670	-318
W1	2357	912	-328	0	fixed	zygiella x-notata	930	-106	2	1112	-348	2	932	-810	0	670	-318
W1	2358	912	-328	0	fixed	zygiella x-notata	930	-104	2	1110	-348	2	934	-810	2	670	-318
W1	2359	912	-328	0	fixed	zygiella x-notata	930	-104	0	1110	-348	0	934	-812	2	670	-318
W1	2360	912	-328	0	fixed	zygiella x-notata	930	-104	0	1110	-348	0	934	-812	0	670	-318
W1	2361	912	-328	0	fixed	zygiella x-notata	930	-104	0	1110	-348	0	936	-812	2	670	-318
W1	2362	912	-328	0	fixed	zygiella x-notata	930	-106	2	1110	-348	0	936	-812	0	670	-320
W1	2363	912	-330	2	fixed	zygiella x-notata	930	-106	0	1110	-346	2	938	-812	2	670	-320
W1	2364	912	-330	0	fixed	zygiella x-notata	928	-106	2	1110	-346	0	938	-812	0	670	-320
W1	2365	912	-330	0	fixed	zygiella x-notata	928	-106	0	1110	-348	2	940	-814	2.828427125	670	-320
W1	2366	912	-330	0	fixed	zygiella x-notata	928	-106	0	1110	-348	0	940	-816	2	670	-320
W1	2367	912	-330	0	fixed	zygiella x-notata	930	-106	2	1110	-348	0	942	-814	2.828427125	670	-318
W1	2368	912	-332	2	fixed	zygiella x-notata	930	-106	0	1110	-348	0	942	-814	0	670	-318
W1	2369	912	-332	0	fixed	zygiella x-notata	928	-108	2.828427125	1110	-348	0	942	-814	0	670	-320
W1	2370	912	-332	0	fixed	zygiella x-notata	928	-108	0	1110	-346	2	942	-814	0	670	-320
W1	2371	912	-332	0	fixed	zygiella x-notata	930	-108	2	1110	-346	0	942	-814	0	670	-322
W1	2372	912	-332	0	fixed	zygiella x-notata	930	-108	0	1110	-346	0	940	-814	2	670	-322
W1	2373	912	-332	0	fixed	zygiella x-notata	928	-108	2	1110	-350	4	938	-814	2	670	-320
W1	2374	912	-332	0	fixed	zygiella x-notata	928	-108	0	1108	-352	2.828427125	936	-816	2.828427125	670	-320
W1	2375	912	-334	2	fixed	zygiella x-notata	928	-108	0	1108	-354	2	934	-816	2	670	-320
W1	2376	912	-334	0	fixed	zygiella x-notata	928	-108	0	1108	-354	0	932	-816	2	672	-320
W1	2377	912	-334	0	fixed	zygiella x-notata	928	-108	0	1108	-354	0	932	-816	0	672	-322
W1	2378	912	-334	0	fixed	zygiella x-notata	928	-110	2	1108	-356	2	930	-818	2.828427125	672	-322
W1	2379	912	-334	0	fixed	zygiella x-notata	930	-110	2	1108	-356	0	928	-818	2	674	-320
W1	2380	912	-334	0	fixed	zygiella x-notata	930	-110	0	1106	-356	2	926	-818	2	672	-320
W1	2381	910	-336	2.828427125	fixed	zygiella x-notata	930	-110	0	1106	-356	0	926	-818	0	672	-320
W1	2382	910	-336	0	fixed	zygiella x-notata	928	-110	2	1106	-356	0	926	-818	0	670	-320
W1	2383	910	-336	0	fixed	zygiella x-notata	930	-110	2	1106	-356	0	928	-816	2.828427125	672	-320
W1	2384	910	-336	0	fixed	zygiella x-notata	930	-110	0	1106	-358	2	928	-816	0	672	-322
W1	2385	910	-336	0	fixed	zygiella x-notata	930	-110	0	1106	-358	0	928	-816	0	672	-324
W1	2386	910	-336	0	fixed	zygiella x-notata	930	-110	0	1106	-358	0	928	-816	0	672	-324
W1	2387	910	-336	0	fixed	zygiella x-notata	930	-110	0	1106	-358	0	928	-816	0	672	-324
W1	2388	910	-336	0	fixed	zygiella x-notata	932	-110	2	1106	-358	0	928	-814	2	672	-324
W1	2389	910	-336	0	fixed	zygiella x-notata	932	-110	0	1106	-358	0	928	-814	0	672	-324
W1	2390	910	-334	2	fixed	zygiella x-notata	932	-110	0	1106	-358	0	928	-814	0	672	-322
W1	2391	910	-334	0	fixed	zygiella x-notata	932	-110	0	1106	-356	2	926	-814	2	670	-322
W1	2392	910	-334	0	fixed	zygiella x-notata	930	-110	2	1106	-354	2	926	-814	0	670	-320
W1	2393	910	-334	0	fixed	zygiella x-notata	930	-110	0	1106	-354	0	926	-814	0	670	-318
W1	2394	910	-334	0	fixed	zygiella x-notata	930	-108	2	1106	-354	0	926	-814	0	670	-318
W1	2395	910	-334	0	fixed	zygiella x-notata	930	-108	0	1106	-356	2	926	-814	0	670	-318
W1	2396	910	-334	0	fixed	zygiella x-notata	930	-108	0	1106	-356	0	926	-814	0	668	-318
W1	2397	910	-332	2	fixed	zygiella x-notata	930	-108	0	1106	-356	0	928	-814	2	668	-318
W1	2398	910	-332	0	fixed	zygiella x-notata	930	-108	0	1106	-356	0	928	-812	2	668	-318
W1	2399	910	-332	0	fixed	zygiella x-notata	930	-106	2	1106	-356	0	928	-812	0	668	-318
W1	2400	910	-332	0	fixed	zygiella x-notata	930	-106	0	1106	-356	0	930	-812	2	668	-318
W1	2401	910	-332	0	fixed	zygiella x-notata	928	-106	2	1106	-358	2	930	-812	0	668	-320
W1	2402	910	-332	0	fixed	zygiella x-notata	928	-106	0	1106	-356	2	930	-812	0	668	-320
W1	2403	910	-332	0	fixed	zygiella x-notata	928	-106	0	1106	-356	0	932	-812	2	668	-318
W1	2404	910	-332	0	fixed	zygiella x-notata	928	-106	0	1106	-356	0	932	-810	2	668	-318
W1	2405	910	-332	0	fixed	zygiella x-notata	928	-106	0	1108	-354	2.828427125	934	-810	2	668	-320
W1	2406	910	-332	0	fixed	zygiella x-notata	930	-108	2.828427125	1108	-354	0	934	-810	0	668	-320
W1	2407	910	-332	0	fixed	zygiella x-notata	930	-106	2	1108	-354	0	936	-810	2	668	-320
W1	2408	910	-332	0	fixed	zygiella x-notata	930	-106	0	1108	-354	0	936	-808	2	668	-320
W1	2409	910	-330	2	fixed	zygiella x-notata	930	-106	0	1108	-354	0	936	-808	0	668	-318
W1	2410	910	-330	0	fixed	zygiella x-notata	930	-106	0	1108	-354	0	934	-808	2	668	-318
W1	2411	910	-330	0	fixed	zygiella x-notata	930	-104	2	1108	-354	0	932	-808	2	668	-318
W1	2412	910	-328	2	fixed	zygiella x-notata	930	-104	0	1108	-354	0	934	-806	2.828427125	670	-318
W1	2413	910	-328	0	fixed	zygiella x-notata	930	-102	2	1108	-354	0	938	-806	4	670	-318
W1	2414	910	-328	0	fixed	zygiella x-notata	930	-102	0	1108	-352	2	942	-806	4	670	-318
W1	2415	910	-328	0	fixed	zygiella x-notata	930	-102	0	1110	-350	2.828427125	946	-806	4	670	-314
W1	2416	912	-326	2.828427125	fixed	zygiella x-notata	930	-102	0	1110	-348	2	946	-806	0	668	-312
W1	2417	912	-326	0	fixed	zygiella x-notata	930	-102	0	1112	-344	4.472135955	948	-804	2.828427125	668	-308
W1	2418	912	-326	0	fixed	zygiella x-notata	932	-102	2	1112	-342	2	948	-802	2	670	-306
W1	2419	912	-324	2	fixed	zygiella x-notata	932	-100	2	1114	-340	2.828427125	946	-802	2	670	-306
W1	2420	912	-324	0	fixed	zygiella x-notata	932	-100	0	1114	-340	0	944	-802	2	670	-306
W1	2421	912	-324	0	fixed	zygiella x-notata	932	-102	2	1114	-338	2	942	-802	2	670	-306
W1	2422	912	-324	0	fixed	zygiella x-notata	932	-100	2	1114	-336	2	940	-802	2	670	-304
W1	2423	912	-322	2	fixed	zygiella x-notata	932	-98	2	1114	-334	2	940	-802	0	670	-300
W1	2424	912	-322	0	fixed	zygiella x-notata	932	-98	0	1114	-336	2	942	-802	2	668	-298
W1	2425	912	-324	2	fixed	zygiella x-notata	932	-98	0	1114	-338	2	944	-804	2.828427125	670	-300
W1	2426	912	-324	0	fixed	zygiella x-notata	932	-98	0	1114	-336	2	946	-804	2	670	-300
W1	2427	912	-324	0	fixed	zygiella x-notata	932	-100	2	1116	-332	4.472135955	946	-806	2	670	-300
W1	2428	912	-326	2	fixed	zygiella x-notata	934	-100	2	1114	-336	4.472135955	946	-806	0	670	-300
W1	2429	912	-326	0	fixed	zygiella x-notata	936	-102	2.828427125	1114	-338	2	944	-806	2	670	-302
W1	2430	912	-328	2	fixed	zygiella x-notata	934	-102	2	1112	-338	2	942	-808	2.828427125	670	-304
W1	2431	910	-328	2	fixed	zygiella x-notata	932	-102	2	1112	-338	0	942	-808	0	668	-306
W1	2432	910	-330	2	fixed	zygiella x-notata	930	-102	2	1110	-342	4.472135955	942	-810	2	670	-308
W1	2433	910	-330	0	fixed	zygiella x-notata	930	-102	0	1108	-344	2.828427125	940	-810	2	670	-308
W1	2434	910	-330	0	fixed	zygiella x-notata	930	-104	2	1108	-344	0	940	-810	0	670	-308
W1	2435	910	-330	0	fixed	zygiella x-notata	930	-104	0	1108	-346	2	940	-810	0	670	-308
W1	2436	910	-330	0	fixed	zygiella x-notata	930	-104	0	1108	-346	0	940	-810	0	670	-306
W1	2437	910	-330	0	fixed	zygiella x-notata	932	-104	2	1108	-344	2	940	-810	0	668	-306
W1	2438	910	-330	0	fixed	zygiella x-notata	932	-104	0	1108	-344	0	940	-812	2	670	-306
W1	2439	910	-330	0	fixed	zygiella x-notata	932	-104	0	1108	-344	0	940	-812	0	670	-308
W1	2440	910	-330	0	fixed	zygiella x-notata	932	-104	0	1108	-344	0	940	-812	0	668	-308
W1	2441	910	-330	0	fixed	zygiella x-notata	932	-104	0	1108	-344	0	938	-812	2	668	-308
W1	2442	910	-330	0	fixed	zygiella x-notata	930	-104	2	1108	-346	2	938	-812	0	668	-308
W1	2443	910	-330	0	fixed	zygiella x-notata	928	-104	2	1108	-346	0	938	-812	0	670	-310
W1	2444	910	-330	0	fixed	zygiella x-notata	928	-104	0	1108	-346	0	938	-812	0	670	-312
W1	2445	910	-330	0	fixed	zygiella x-notata	930	-104	2	1108	-346	0	936	-812	2	670	-312
W1	2446	910	-330	0	fixed	zygiella x-notata	928	-106	2.828427125	1108	-346	0	934	-810	2.828427125	670	-310
W1	2447	910	-330	0	fixed	zygiella x-notata	926	-104	2.828427125	1108	-348	2	934	-810	0	670	-310
W1	2448	910	-330	0	fixed	zygiella x-notata	928	-106	2.828427125	1108	-348	0	934	-810	0	670	-310
W1	2449	910	-330	0	fixed	zygiella x-notata	928	-106	0	1108	-350	2	934	-810	0	670	-312
W1	2450	912	-330	2	fixed	zygiella x-notata	930	-106	2	1108	-350	0	934	-810	0	670	-314
W1	2451	912	-330	0	fixed	zygiella x-notata	930	-106	0	1108	-350	0	934	-810	0	672	-316
W1	2452	912	-330	0	fixed	zygiella x-notata	930	-106	0	1108	-350	0	934	-810	0	672	-316
W1	2453	910	-328	2.828427125	fixed	zygiella x-notata	930	-104	2	1108	-348	2	934	-808	2	672	-316
W1	2454	910	-328	0	fixed	zygiella x-notata	928	-104	2	1108	-348	0	936	-806	2.828427125	672	-314
W1	2455	910	-328	0	fixed	zygiella x-notata	930	-104	2	1108	-348	0	936	-806	0	670	-310
W1	2456	910	-328	0	fixed	zygiella x-notata	930	-104	0	1108	-348	0	938	-804	2.828427125	672	-310
W1	2457	910	-326	2	fixed	zygiella x-notata	932	-102	2.828427125	1108	-348	0	942	-804	4	672	-312
W1	2458	910	-326	0	fixed	zygiella x-notata	932	-104	2	1108	-348	0	946	-804	4	672	-312
W1	2459	910	-326	0	fixed	zygiella x-notata	932	-104	0	1110	-346	2.828427125	950	-804	4	670	-308
W1	2460	910	-326	0	fixed	zygiella x-notata	932	-102	2	1110	-344	2	952	-804	2	670	-306
W1	2461	912	-324	2.828427125	fixed	zygiella x-notata	934	-102	2	1112	-344	2	956	-806	4.472135955	672	-308
W1	2462	912	-324	0	fixed	zygiella x-notata	932	-102	2	1112	-340	4	956	-806	0	672	-312
W1	2463	912	-324	0	fixed	zygiella x-notata	932	-100	2	1114	-334	6.32455532	956	-806	0	670	-312
W1	2464	914	-326	2.828427125	fixed	zygiella x-notata	930	-102	2.828427125	1114	-332	2	958	-806	2	672	-312
W1	2465	914	-326	0	fixed	zygiella x-notata	930	-102	0	1114	-334	2	958	-808	2	672	-308
W1	2466	914	-328	2	fixed	zygiella x-notata	930	-102	0	1114	-334	0	954	-808	4	672	-306
W1	2467	912	-328	2	fixed	zygiella x-notata	930	-102	0	1112	-336	2.828427125	952	-808	2	672	-306
W1	2468	912	-328	0	fixed	zygiella x-notata	930	-102	0	1112	-338	2	952	-810	2	670	-306
W1	2469	912	-330	2	fixed	zygiella x-notata	930	-104	2	1112	-340	2	950	-810	2	672	-308
W1	2470	912	-330	0	fixed	zygiella x-notata	932	-104	2	1112	-340	0	950	-812	2	672	-308
W1	2471	912	-330	0	fixed	zygiella x-notata	932	-106	2	1112	-340	0	948	-812	2	674	-308
W1	2472	912	-330	0	fixed	zygiella x-notata	932	-106	0	1110	-340	2	946	-812	2	674	-308
W1	2473	912	-332	2	fixed	zygiella x-notata	932	-106	0	1110	-342	2	946	-812	0	676	-308
W1	2474	912	-332	0	fixed	zygiella x-notata	932	-106	0	1110	-344	2	944	-812	2	676	-310
W1	2475	912	-332	0	fixed	zygiella x-notata	930	-106	2	1110	-346	2	944	-812	0	676	-314
W1	2476	912	-332	0	fixed	zygiella x-notata	930	-106	0	1110	-346	0	942	-812	2	678	-316
W1	2477	912	-332	0	fixed	zygiella x-notata	932	-106	2	1110	-346	0	940	-810	2.828427125	678	-316
W1	2478	912	-332	0	fixed	zygiella x-notata	934	-106	2	1110	-346	0	938	-810	2	678	-316
W1	2479	912	-332	0	fixed	zygiella x-notata	934	-106	0	1110	-348	2	936	-810	2	676	-316
W1	2480	912	-330	2	fixed	zygiella x-notata	934	-106	0	1108	-350	2.828427125	932	-808	4.472135955	676	-316
W1	2481	910	-330	2	fixed	zygiella x-notata	934	-106	0	1108	-352	2	930	-808	2	674	-316
W1	2482	910	-330	0	fixed	zygiella x-notata	936	-106	2	1108	-354	2	928	-808	2	674	-314
W1	2483	910	-328	2	fixed	zygiella x-notata	936	-106	0	1108	-354	0	930	-808	2	672	-312
W1	2484	910	-328	0	fixed	zygiella x-notata	936	-104	2	1108	-352	2	934	-808	4	672	-312
W1	2485	910	-326	2	fixed	zygiella x-notata	934	-104	2	1108	-350	2	938	-808	4	670	-310
W1	2486	910	-326	0	fixed	zygiella x-notata	934	-104	0	1110	-348	2.828427125	940	-808	2	670	-310
W1	2487	912	-326	2	fixed	zygiella x-notata	934	-104	0	1112	-346	2.828427125	942	-806	2.828427125	670	-310
W1	2488	912	-324	2	fixed	zygiella x-notata	932	-102	2.828427125	1112	-344	2	942	-808	2	670	-306
W1	2489	912	-324	0	fixed	zygiella x-notata	932	-102	0	1112	-344	0	940	-806	2.828427125	670	-302
W1	2490	912	-324	0	fixed	zygiella x-notata	932	-100	2	1114	-342	2.828427125	938	-806	2	670	-300
W1	2491	912	-324	0	fixed	zygiella x-notata	932	-102	2	1114	-340	2	936	-806	2	670	-298
W1	2492	912	-324	0	fixed	zygiella x-notata	932	-100	2	1114	-338	2	936	-808	2	672	-300
W1	2493	912	-324	0	fixed	zygiella x-notata	932	-100	0	1114	-338	0	934	-808	2	672	-302
W1	2494	912	-326	2	fixed	zygiella x-notata	932	-100	0	1114	-338	0	934	-810	2	674	-306
W1	2495	914	-328	2.828427125	fixed	zygiella x-notata	934	-102	2.828427125	1114	-340	2	932	-812	2.828427125	676	-308
W1	2496	912	-328	2	fixed	zygiella x-notata	934	-102	0	1112	-342	2.828427125	930	-814	2.828427125	676	-308
W1	2497	912	-330	2	fixed	zygiella x-notata	934	-104	2	1112	-344	2	926	-814	4	676	-310
W1	2498	912	-330	0	fixed	zygiella x-notata	934	-106	2	1110	-346	2.828427125	922	-814	4	674	-310
W1	2499	910	-332	2.828427125	fixed	zygiella x-notata	934	-106	0	1108	-348	2.828427125	918	-814	4	674	-308
W1	2500	910	-332	0	fixed	zygiella x-notata	934	-106	0	1108	-350	2	916	-816	2.828427125	674	-308
W1	2501	908	-332	2	fixed	zygiella x-notata	934	-108	2	1106	-352	2.828427125	916	-816	0	674	-310
W1	2502	908	-332	0	fixed	zygiella x-notata	934	-108	0	1106	-354	2	916	-816	0	672	-312
W1	2503	908	-334	2	fixed	zygiella x-notata	932	-108	2	1104	-356	2.828427125	916	-816	0	672	-312
W1	2504	908	-334	0	fixed	zygiella x-notata	932	-108	0	1104	-356	0	918	-816	2	670	-314
W1	2505	908	-334	0	fixed	zygiella x-notata	932	-108	0	1104	-356	0	920	-816	2	670	-314
W1	2506	908	-334	0	fixed	zygiella x-notata	932	-108	0	1104	-356	0	920	-816	0	670	-314
W1	2507	908	-334	0	fixed	zygiella x-notata	930	-108	2	1106	-356	2	920	-816	0	670	-314
W1	2508	908	-334	0	fixed	zygiella x-notata	928	-108	2	1106	-356	0	920	-814	2	670	-314
W1	2509	908	-334	0	fixed	zygiella x-notata	928	-108	0	1106	-356	0	922	-814	2	670	-314
W1	2510	908	-332	2	fixed	zygiella x-notata	928	-108	0	1106	-356	0	924	-814	2	670	-312
W1	2511	908	-332	0	fixed	zygiella x-notata	928	-108	0	1106	-354	2	926	-814	2	670	-312
W1	2512	908	-332	0	fixed	zygiella x-notata	928	-108	0	1106	-352	2	926	-812	2	670	-312
W1	2513	910	-332	2	fixed	zygiella x-notata	928	-106	2	1106	-352	0	928	-812	2	672	-312
W1	2514	910	-332	0	fixed	zygiella x-notata	930	-106	2	1108	-350	2.828427125	930	-810	2.828427125	672	-314
W1	2515	910	-330	2	fixed	zygiella x-notata	932	-106	2	1108	-350	0	932	-808	2.828427125	670	-314
W1	2516	910	-330	0	fixed	zygiella x-notata	932	-106	0	1108	-350	0	932	-808	0	670	-312
W1	2517	910	-328	2	fixed	zygiella x-notata	932	-104	2	1108	-350	0	934	-806	2.828427125	670	-306
W1	2518	910	-326	2	fixed	zygiella x-notata	934	-104	2	1108	-352	2	934	-804	2	670	-302
W1	2519	910	-324	2	fixed	zygiella x-notata	934	-102	2	1106	-352	2	936	-802	2.828427125	670	-304
W1	2520	910	-324	0	fixed	zygiella x-notata	932	-102	2	1108	-350	2.828427125	938	-802	2	674	-308
W1	2521	912	-322	2.828427125	fixed	zygiella x-notata	930	-102	2	1112	-346	5.656854249	942	-800	4.472135955	674	-312
W1	2522	914	-322	2	fixed	zygiella x-notata	930	-100	2	1116	-338	8.94427191	948	-800	6	676	-312
W1	2523	914	-324	2	fixed	zygiella x-notata	932	-100	2	1118	-338	2	952	-800	4	676	-310
W1	2524	914	-324	0	fixed	zygiella x-notata	934	-100	2	1118	-338	0	954	-800	2	676	-310
W1	2525	914	-324	0	fixed	zygiella x-notata	936	-102	2.828427125	1118	-336	2	954	-800	0	676	-310
W1	2526	914	-324	0	fixed	zygiella x-notata	936	-104	2	1118	-338	2	950	-800	4	676	-314
W1	2527	914	-324	0	fixed	zygiella x-notata	936	-104	0	1116	-338	2	948	-800	2	676	-314
W1	2528	916	-326	2.828427125	fixed	zygiella x-notata	938	-104	2	1118	-332	6.32455532	946	-802	2.828427125	678	-314
W1	2529	916	-326	0	fixed	zygiella x-notata	938	-104	0	1120	-330	2.828427125	944	-802	2	678	-312
W1	2530	916	-326	0	fixed	zygiella x-notata	938	-102	2	1118	-334	4.472135955	946	-800	2.828427125	678	-312
W1	2531	914	-326	2	fixed	zygiella x-notata	938	-102	0	1118	-336	2	948	-800	2	676	-312
W1	2532	914	-326	0	fixed	zygiella x-notata	938	-102	0	1116	-340	4.472135955	950	-802	2.828427125	674	-310
W1	2533	912	-326	2	fixed	zygiella x-notata	936	-102	2	1114	-340	2	950	-802	0	672	-308
W1	2534	912	-326	0	fixed	zygiella x-notata	936	-102	0	1114	-336	4	950	-804	2	672	-308
W1	2535	912	-324	2	fixed	zygiella x-notata	936	-102	0	1116	-334	2.828427125	950	-804	0	672	-308
W1	2536	912	-324	0	fixed	zygiella x-notata	934	-100	2.828427125	1116	-334	0	952	-804	2	672	-306
W1	2537	912	-324	0	fixed	zygiella x-notata	934	-102	2	1116	-334	0	952	-804	0	672	-304
W1	2538	912	-326	2	fixed	zygiella x-notata	934	-100	2	1116	-332	2	952	-806	2	672	-304
W1	2539	912	-326	0	fixed	zygiella x-notata	934	-102	2	1116	-330	2	952	-804	2	672	-304
W1	2540	912	-326	0	fixed	zygiella x-notata	934	-102	0	1116	-330	0	952	-804	0	674	-308
W1	2541	912	-326	0	fixed	zygiella x-notata	934	-102	0	1116	-334	4	952	-806	2	674	-310
W1	2542	912	-326	0	fixed	zygiella x-notata	934	-100	2	1116	-334	0	952	-804	2	674	-312
W1	2543	912	-326	0	fixed	zygiella x-notata	934	-100	0	1116	-334	0	952	-804	0	674	-312
W1	2544	912	-326	0	fixed	zygiella x-notata	934	-100	0	1116	-336	2	950	-804	2	674	-312
W1	2545	912	-326	0	fixed	zygiella x-notata	934	-100	0	1116	-338	2	948	-804	2	674	-308
W1	2546	912	-326	0	fixed	zygiella x-notata	934	-100	0	1114	-338	2	946	-804	2	674	-306
W1	2547	912	-326	0	fixed	zygiella x-notata	936	-102	2.828427125	1114	-340	2	944	-804	2	672	-306
W1	2548	912	-326	0	fixed	zygiella x-notata	936	-100	2	1114	-340	0	942	-806	2.828427125	672	-306
W1	2549	910	-326	2	fixed	zygiella x-notata	936	-100	0	1112	-342	2.828427125	942	-806	0	672	-304
W1	2550	910	-326	0	fixed	zygiella x-notata	936	-100	0	1112	-342	0	942	-806	0	670	-302
W1	2551	910	-326	0	fixed	zygiella x-notata	936	-100	0	1112	-342	0	944	-806	2	670	-304
W1	2552	910	-326	0	fixed	zygiella x-notata	934	-100	2	1112	-342	0	946	-806	2	672	-306
W1	2553	912	-326	2	fixed	zygiella x-notata	934	-100	0	1114	-340	2.828427125	950	-806	4	672	-308
W1	2554	912	-328	2	fixed	zygiella x-notata	934	-102	2	1114	-340	0	954	-808	4.472135955	674	-312
W1	2555	912	-328	0	fixed	zygiella x-notata	934	-102	0	1114	-340	0	956	-810	2.828427125	674	-316
W1	2556	912	-328	0	fixed	zygiella x-notata	932	-104	2.828427125	1114	-340	0	958	-810	2	674	-318
W1	2557	912	-328	0	fixed	zygiella x-notata	932	-104	0	1112	-338	2.828427125	956	-810	2	674	-318
W1	2558	912	-330	2	fixed	zygiella x-notata	932	-104	0	1114	-338	2	954	-810	2	674	-316
W1	2559	912	-330	0	fixed	zygiella x-notata	934	-106	2.828427125	1114	-338	0	954	-812	2	674	-316
W1	2560	912	-330	0	fixed	zygiella x-notata	934	-106	0	1112	-338	2	952	-812	2	676	-314
W1	2561	912	-332	2	fixed	zygiella x-notata	934	-108	2	1112	-340	2	952	-812	0	674	-314
W1	2562	912	-332	0	fixed	zygiella x-notata	934	-108	0	1112	-342	2	952	-814	2	674	-316
W1	2563	912	-334	2	fixed	zygiella x-notata	934	-110	2	1112	-344	2	952	-816	2	674	-314
W1	2564	912	-334	0	fixed	zygiella x-notata	932	-110	2	1112	-344	0	950	-816	2	676	-314
W1	2565	912	-334	0	fixed	zygiella x-notata	932	-110	0	1112	-342	2	948	-816	2	676	-316
W1	2566	912	-334	0	fixed	zygiella x-notata	932	-108	2	1112	-342	0	946	-816	2	676	-318
W1	2567	912	-334	0	fixed	zygiella x-notata	932	-108	0	1112	-344	2	946	-814	2	678	-322
W1	2568	912	-334	0	fixed	zygiella x-notata	932	-108	0	1112	-346	2	944	-814	2	678	-322
W1	2569	912	-334	0	fixed	zygiella x-notata	934	-110	2.828427125	1112	-348	2	944	-814	0	678	-320
W1	2570	912	-334	0	fixed	zygiella x-notata	934	-108	2	1112	-348	0	942	-812	2.828427125	678	-318
W1	2571	912	-334	0	fixed	zygiella x-notata	936	-108	2	1110	-350	2.828427125	942	-812	0	678	-316
W1	2572	912	-334	0	fixed	zygiella x-notata	938	-108	2	1110	-352	2	942	-814	2	676	-316
W1	2573	910	-334	2	fixed	zygiella x-notata	936	-108	2	1110	-352	0	942	-814	0	676	-316
W1	2574	910	-334	0	fixed	zygiella x-notata	936	-108	0	1110	-352	0	944	-814	2	674	-314
W1	2575	910	-332	2	fixed	zygiella x-notata	936	-106	2	1110	-350	2	944	-812	2	674	-314
W1	2576	910	-332	0	fixed	zygiella x-notata	936	-108	2	1110	-348	2	944	-812	0	674	-314
W1	2577	910	-332	0	fixed	zygiella x-notata	936	-108	0	1110	-348	0	944	-814	2	672	-314
W1	2578	910	-332	0	fixed	zygiella x-notata	934	-106	2.828427125	1110	-348	0	942	-814	2	672	-314
W1	2579	910	-332	0	fixed	zygiella x-notata	934	-106	0	1110	-348	0	942	-812	2	670	-314
W1	2580	910	-332	0	fixed	zygiella x-notata	934	-106	0	1110	-346	2	942	-812	0	672	-314
W1	2581	910	-332	0	fixed	zygiella x-notata	934	-106	0	1110	-346	0	942	-812	0	672	-314
W1	2582	910	-332	0	fixed	zygiella x-notata	934	-106	0	1110	-348	2	944	-812	2	670	-314
W1	2583	910	-332	0	fixed	zygiella x-notata	932	-106	2	1108	-348	2	944	-812	0	668	-314
W1	2584	910	-332	0	fixed	zygiella x-notata	932	-106	0	1108	-348	0	946	-812	2	668	-314
W1	2585	910	-332	0	fixed	zygiella x-notata	930	-106	2	1110	-346	2.828427125	946	-810	2	668	-314
W1	2586	910	-330	2	fixed	zygiella x-notata	930	-106	0	1110	-344	2	948	-810	2	668	-314
W1	2587	910	-330	0	fixed	zygiella x-notata	930	-106	0	1110	-344	0	948	-810	0	668	-314
W1	2588	910	-330	0	fixed	zygiella x-notata	930	-106	0	1108	-346	2.828427125	948	-810	0	668	-312
W1	2589	910	-330	0	fixed	zygiella x-notata	930	-104	2	1108	-348	2	948	-810	0	668	-310
W1	2590	910	-330	0	fixed	zygiella x-notata	930	-104	0	1110	-348	2	946	-810	2	668	-308
W1	2591	910	-330	0	fixed	zygiella x-notata	930	-104	0	1110	-346	2	946	-810	0	670	-306
W1	2592	910	-330	0	fixed	zygiella x-notata	930	-102	2	1110	-344	2	946	-808	2	670	-306
W1	2593	910	-328	2	fixed	zygiella x-notata	930	-102	0	1110	-344	0	946	-808	0	670	-306
W1	2594	910	-328	0	fixed	zygiella x-notata	928	-102	2	1110	-344	0	944	-808	2	670	-308
W1	2595	910	-328	0	fixed	zygiella x-notata	930	-102	2	1110	-344	0	944	-808	0	668	-308
W1	2596	910	-328	0	fixed	zygiella x-notata	930	-102	0	1110	-342	2	944	-808	0	668	-306
W1	2597	910	-328	0	fixed	zygiella x-notata	930	-102	0	1110	-342	0	946	-808	2	668	-306
W1	2598	910	-328	0	fixed	zygiella x-notata	930	-102	0	1110	-342	0	948	-808	2	668	-304
W1	2599	910	-328	0	fixed	zygiella x-notata	930	-102	0	1110	-342	0	950	-808	2	668	-302
W1	2600	910	-328	0	fixed	zygiella x-notata	932	-102	2	1110	-342	0	954	-808	4	668	-300
W1	2601	910	-328	0	fixed	zygiella x-notata	932	-102	0	1110	-342	0	956	-808	2	668	-300
W1	2602	910	-328	0	fixed	zygiella x-notata	930	-100	2.828427125	1110	-342	0	958	-808	2	668	-302
W1	2603	910	-328	0	fixed	zygiella x-notata	930	-100	0	1110	-340	2	958	-808	0	668	-306
W1	2604	910	-328	0	fixed	zygiella x-notata	930	-100	0	1112	-338	2.828427125	958	-808	0	670	-308
W1	2605	910	-330	2	fixed	zygiella x-notata	930	-100	0	1112	-338	0	962	-810	4.472135955	670	-312
W1	2606	910	-330	0	fixed	zygiella x-notata	930	-102	2	1112	-338	0	964	-812	2.828427125	670	-314
W1	2607	910	-330	0	fixed	zygiella x-notata	930	-102	0	1110	-338	2	966	-812	2	670	-314
W1	2608	910	-330	0	fixed	zygiella x-notata	930	-104	2	1110	-338	0	964	-812	2	670	-312
W1	2609	910	-330	0	fixed	zygiella x-notata	930	-104	0	1110	-338	0	960	-810	4.472135955	670	-310
W1	2610	912	-330	2	fixed	zygiella x-notata	932	-104	2	1112	-336	2.828427125	962	-808	2.828427125	672	-310
W1	2611	912	-328	2	fixed	zygiella x-notata	932	-104	0	1114	-336	2	968	-806	6.32455532	674	-312
W1	2612	914	-328	2	fixed	zygiella x-notata	932	-102	2	1114	-336	0	974	-806	6	676	-314
W1	2613	914	-328	0	fixed	zygiella x-notata	932	-102	0	1114	-336	0	980	-804	6.32455532	676	-314
W1	2614	914	-328	0	fixed	zygiella x-notata	934	-104	2.828427125	1116	-332	4.472135955	984	-804	4	676	-314
W1	2615	914	-328	0	fixed	zygiella x-notata	936	-104	2	1116	-330	2	990	-802	6.32455532	676	-316
W1	2616	916	-326	2.828427125	fixed	zygiella x-notata	938	-102	2.828427125	1118	-330	2	992	-802	2	676	-316
W1	2617	916	-326	0	fixed	zygiella x-notata	938	-102	0	1118	-334	4	994	-802	2	674	-316
W1	2618	916	-324	2	fixed	zygiella x-notata	936	-100	2.828427125	1118	-332	2	998	-800	4.472135955	674	-312
W1	2619	916	-324	0	fixed	zygiella x-notata	936	-100	0	1120	-330	2.828427125	996	-800	2	676	-304
W1	2620	918	-324	2	fixed	zygiella x-notata	936	-102	2	1122	-326	4.472135955	994	-800	2	680	-306
W1	2621	920	-324	2	fixed	zygiella x-notata	938	-102	2	1126	-320	7.211102551	994	-800	0	684	-312
W1	2622	920	-324	0	fixed	zygiella x-notata	938	-102	0	1126	-322	2	996	-800	2	688	-316
W1	2623	920	-326	2	fixed	zygiella x-notata	940	-102	2	1126	-324	2	998	-802	2.828427125	688	-314
W1	2624	920	-326	0	fixed	zygiella x-notata	942	-102	2	1124	-326	2.828427125	998	-802	0	690	-312
W1	2625	920	-328	2	fixed	zygiella x-notata	942	-104	2	1124	-326	0	996	-804	2.828427125	688	-312
W1	2626	920	-328	0	fixed	zygiella x-notata	944	-104	2	1124	-326	0	990	-806	6.32455532	690	-316
W1	2627	920	-330	2	fixed	zygiella x-notata	946	-106	2.828427125	1124	-326	0	992	-806	2	690	-320
W1	2628	922	-330	2	fixed	zygiella x-notata	946	-106	0	1124	-326	0	996	-806	4	690	-320
W1	2629	922	-330	0	fixed	zygiella x-notata	946	-106	0	1124	-330	4	996	-808	2	690	-316
W1	2630	920	-332	2.828427125	fixed	zygiella x-notata	946	-106	0	1122	-334	4.472135955	994	-810	2.828427125	690	-314
W1	2631	918	-332	2	fixed	zygiella x-notata	944	-108	2.828427125	1120	-336	2.828427125	990	-812	4.472135955	688	-316
W1	2632	916	-334	2.828427125	fixed	zygiella x-notata	942	-108	2	1118	-336	2	984	-812	6	686	-318
W1	2633	916	-334	0	fixed	zygiella x-notata	942	-108	0	1118	-336	0	984	-814	2	684	-322
W1	2634	916	-334	0	fixed	zygiella x-notata	940	-108	2	1116	-340	4.472135955	986	-814	2	684	-324
W1	2635	916	-336	2	fixed	zygiella x-notata	940	-110	2	1116	-342	2	988	-814	2	684	-324
W1	2636	916	-336	0	fixed	zygiella x-notata	940	-110	0	1116	-342	0	986	-814	2	684	-322
W1	2637	916	-336	0	fixed	zygiella x-notata	940	-110	0	1116	-340	2	984	-814	2	684	-322
W1	2638	916	-336	0	fixed	zygiella x-notata	938	-110	2	1116	-340	0	982	-814	2	686	-322
W1	2639	916	-336	0	fixed	zygiella x-notata	938	-110	0	1116	-342	2	980	-812	2.828427125	684	-320
W1	2640	916	-336	0	fixed	zygiella x-notata	938	-110	0	1116	-342	0	978	-812	2	682	-318
W1	2641	916	-336	0	fixed	zygiella x-notata	938	-110	0	1116	-342	0	976	-812	2	682	-316
W1	2642	916	-336	0	fixed	zygiella x-notata	940	-110	2	1116	-344	2	974	-810	2.828427125	680	-314
W1	2643	916	-336	0	fixed	zygiella x-notata	940	-110	0	1116	-346	2	978	-812	4.472135955	680	-314
W1	2644	916	-336	0	fixed	zygiella x-notata	940	-110	0	1116	-346	0	980	-814	2.828427125	682	-318
W1	2645	916	-336	0	fixed	zygiella x-notata	938	-110	2	1116	-344	2	980	-814	0	682	-322
W1	2646	916	-334	2	fixed	zygiella x-notata	938	-110	0	1116	-342	2	980	-814	0	682	-326
W1	2647	916	-334	0	fixed	zygiella x-notata	936	-108	2.828427125	1116	-340	2	976	-812	4.472135955	684	-324
W1	2648	916	-332	2	fixed	zygiella x-notata	936	-108	0	1116	-340	0	976	-808	4	684	-318
W1	2649	916	-332	0	fixed	zygiella x-notata	936	-106	2	1116	-340	0	978	-806	2.828427125	684	-314
W1	2650	916	-330	2	fixed	zygiella x-notata	938	-106	2	1118	-342	2.828427125	982	-804	4.472135955	682	-308
W1	2651	918	-328	2.828427125	fixed	zygiella x-notata	940	-106	2	1120	-340	2.828427125	982	-806	2	682	-308
W1	2652	918	-328	0	fixed	zygiella x-notata	942	-104	2.828427125	1120	-340	0	976	-804	6.32455532	684	-308
W1	2653	918	-326	2	fixed	zygiella x-notata	944	-104	2	1122	-336	4.472135955	974	-800	4.472135955	686	-308
W1	2654	920	-324	2.828427125	fixed	zygiella x-notata	944	-102	2	1124	-334	2.828427125	976	-800	2	686	-306
W1	2655	920	-324	0	fixed	zygiella x-notata	944	-102	0	1124	-330	4	980	-800	4	684	-306
W1	2656	922	-324	2	fixed	zygiella x-notata	946	-102	2	1128	-324	7.211102551	982	-800	2	682	-310
W1	2657	920	-324	2	fixed	zygiella x-notata	948	-102	2	1126	-324	2	986	-802	4.472135955	682	-314
W1	2658	920	-324	0	fixed	zygiella x-notata	946	-104	2.828427125	1126	-326	2	990	-802	4	682	-316
W1	2659	920	-326	2	fixed	zygiella x-notata	942	-102	4.472135955	1124	-324	2.828427125	992	-804	2.828427125	682	-318
W1	2660	918	-326	2	fixed	zygiella x-notata	942	-102	0	1124	-324	0	992	-804	0	682	-320
W1	2661	920	-326	2	fixed	zygiella x-notata	942	-104	2	1124	-328	4	992	-804	0	686	-320
W1	2662	920	-326	0	fixed	zygiella x-notata	942	-104	0	1124	-330	2	992	-806	2	686	-318
W1	2663	920	-328	2	fixed	zygiella x-notata	940	-106	2.828427125	1124	-330	0	994	-808	2.828427125	682	-312
W1	2664	920	-328	0	fixed	zygiella x-notata	942	-104	2.828427125	1124	-328	2	994	-808	0	682	-312
W1	2665	920	-330	2	fixed	zygiella x-notata	944	-106	2.828427125	1122	-328	2	990	-808	4	682	-318
W1	2666	918	-330	2	fixed	zygiella x-notata	944	-108	2	1122	-332	4	986	-808	4	682	-318
W1	2667	918	-330	0	fixed	zygiella x-notata	940	-108	4	1120	-332	2	984	-808	2	684	-320
W1	2668	918	-330	0	fixed	zygiella x-notata	938	-106	2.828427125	1120	-334	2	982	-810	2.828427125	686	-320
W1	2669	918	-330	0	fixed	zygiella x-notata	940	-106	2	1120	-336	2	980	-810	2	688	-320
W1	2670	918	-330	0	fixed	zygiella x-notata	940	-106	0	1120	-336	0	976	-808	4.472135955	690	-322
W1	2671	920	-330	2	fixed	zygiella x-notata	940	-106	0	1122	-336	2	974	-806	2.828427125	690	-322
W1	2672	920	-330	0	fixed	zygiella x-notata	944	-108	4.472135955	1122	-338	2	976	-804	2.828427125	690	-318
W1	2673	920	-330	0	fixed	zygiella x-notata	944	-108	0	1122	-344	6	978	-806	2.828427125	686	-314
W1	2674	920	-332	2	fixed	zygiella x-notata	944	-108	0	1122	-344	0	982	-806	4	682	-312
W1	2675	920	-332	0	fixed	zygiella x-notata	944	-110	2	1120	-344	2	986	-808	4.472135955	682	-316
W1	2676	920	-334	2	fixed	zygiella x-notata	942	-110	2	1120	-342	2	986	-812	4	684	-320
W1	2677	918	-334	2	fixed	zygiella x-notata	940	-108	2.828427125	1120	-338	4	982	-814	4.472135955	684	-320
W1	2678	918	-334	0	fixed	zygiella x-notata	940	-110	2	1120	-336	2	978	-814	4	684	-322
W1	2679	916	-336	2.828427125	fixed	zygiella x-notata	938	-110	2	1116	-336	4	974	-816	4.472135955	684	-324
W1	2680	916	-336	0	fixed	zygiella x-notata	938	-110	0	1116	-340	4	972	-818	2.828427125	684	-324
W1	2681	916	-336	0	fixed	zygiella x-notata	938	-112	2	1114	-344	4.472135955	974	-820	2.828427125	684	-324
W1	2682	916	-336	0	fixed	zygiella x-notata	936	-112	2	1114	-344	0	976	-818	2.828427125	684	-324
W1	2683	916	-338	2	fixed	zygiella x-notata	938	-110	2.828427125	1116	-346	2.828427125	978	-818	2	686	-324
W1	2684	916	-336	2	fixed	zygiella x-notata	940	-112	2.828427125	1116	-346	0	980	-820	2.828427125	686	-326
W1	2685	916	-336	0	fixed	zygiella x-notata	940	-112	0	1116	-346	0	982	-818	2.828427125	688	-326
W1	2686	916	-336	0	fixed	zygiella x-notata	940	-112	0	1116	-344	2	984	-816	2.828427125	688	-326
W1	2687	916	-336	0	fixed	zygiella x-notata	940	-112	0	1116	-344	0	986	-814	2.828427125	688	-328
W1	2688	916	-336	0	fixed	zygiella x-notata	942	-112	2	1116	-346	2	988	-816	2.828427125	688	-330
W1	2689	916	-336	0	fixed	zygiella x-notata	940	-114	2.828427125	1116	-346	0	986	-814	2.828427125	690	-330
W1	2690	918	-336	2	fixed	zygiella x-notata	940	-112	2	1118	-346	2	986	-814	0	690	-330
W1	2691	918	-336	0	fixed	zygiella x-notata	942	-114	2.828427125	1118	-346	0	986	-814	0	690	-330
W1	2692	918	-336	0	fixed	zygiella x-notata	940	-114	2	1118	-346	0	986	-816	2	690	-332
W1	2693	918	-336	0	fixed	zygiella x-notata	940	-114	0	1120	-346	2	984	-816	2	690	-334
W1	2694	918	-336	0	fixed	zygiella x-notata	942	-116	2.828427125	1120	-346	0	982	-816	2	688	-336
W1	2695	918	-336	0	fixed	zygiella x-notata	942	-116	0	1118	-346	2	982	-816	0	688	-334
W1	2696	918	-336	0	fixed	zygiella x-notata	942	-114	2	1118	-346	0	980	-814	2.828427125	686	-334
W1	2697	916	-336	2	fixed	zygiella x-notata	938	-116	4.472135955	1116	-346	2	978	-814	2	684	-330
W1	2698	916	-336	0	fixed	zygiella x-notata	938	-114	2	1116	-346	0	978	-814	0	684	-330
W1	2699	916	-334	2	fixed	zygiella x-notata	938	-114	0	1116	-344	2	978	-814	0	684	-328
W1	2700	916	-334	0	fixed	zygiella x-notata	938	-114	0	1118	-344	2	976	-814	2	684	-328
W1	2701	916	-334	0	fixed	zygiella x-notata	938	-110	4	1116	-344	2	976	-814	0	684	-328
W1	2702	916	-334	0	fixed	zygiella x-notata	940	-110	2	1116	-346	2	974	-814	2	684	-328
W1	2703	916	-334	0	fixed	zygiella x-notata	940	-112	2	1116	-348	2	972	-814	2	684	-328
W1	2704	916	-334	0	fixed	zygiella x-notata	940	-112	0	1116	-348	0	970	-816	2.828427125	684	-326
W1	2705	916	-334	0	fixed	zygiella x-notata	940	-110	2	1116	-348	0	970	-816	0	682	-324
W1	2706	914	-334	2	fixed	zygiella x-notata	940	-112	2	1116	-348	0	968	-814	2.828427125	680	-322
W1	2707	914	-334	0	fixed	zygiella x-notata	940	-110	2	1114	-348	2	968	-814	0	680	-320
W1	2708	914	-332	2	fixed	zygiella x-notata	940	-110	0	1114	-348	0	964	-814	4	680	-320
W1	2709	914	-332	0	fixed	zygiella x-notata	940	-110	0	1114	-348	0	962	-812	2.828427125	680	-320
W1	2710	916	-332	2	fixed	zygiella x-notata	940	-110	0	1116	-346	2.828427125	962	-810	2	680	-320
W1	2711	916	-332	0	fixed	zygiella x-notata	940	-108	2	1116	-344	2	964	-810	2	680	-320
W1	2712	916	-332	0	fixed	zygiella x-notata	940	-108	0	1116	-346	2	970	-810	6	680	-320
W1	2713	916	-332	0	fixed	zygiella x-notata	940	-108	0	1116	-346	0	972	-810	2	678	-318
W1	2714	916	-332	0	fixed	zygiella x-notata	940	-108	0	1118	-344	2.828427125	974	-810	2	678	-316
W1	2715	916	-330	2	fixed	zygiella x-notata	940	-108	0	1118	-340	4	974	-810	0	678	-316
W1	2716	916	-330	0	fixed	zygiella x-notata	940	-108	0	1118	-338	2	974	-810	0	678	-316
W1	2717	916	-330	0	fixed	zygiella x-notata	938	-106	2.828427125	1118	-338	0	972	-810	2	678	-316
W1	2718	916	-330	0	fixed	zygiella x-notata	938	-106	0	1118	-340	2	970	-812	2.828427125	680	-316
W1	2719	916	-330	0	fixed	zygiella x-notata	936	-106	2	1116	-340	2	968	-812	2	680	-316
W1	2720	916	-330	0	fixed	zygiella x-notata	934	-106	2	1116	-338	2	966	-812	2	680	-316
W1	2721	916	-332	2	fixed	zygiella x-notata	934	-106	0	1116	-338	0	964	-814	2.828427125	680	-316
W1	2722	916	-332	0	fixed	zygiella x-notata	936	-106	2	1116	-338	0	964	-814	0	680	-316
W1	2723	916	-332	0	fixed	zygiella x-notata	936	-108	2	1116	-338	0	964	-814	0	680	-316
W1	2724	916	-332	0	fixed	zygiella x-notata	936	-108	0	1116	-342	4	962	-816	2.828427125	678	-316
W1	2725	914	-334	2.828427125	fixed	zygiella x-notata	936	-108	0	1114	-344	2.828427125	962	-816	0	678	-318
W1	2726	914	-334	0	fixed	zygiella x-notata	936	-108	0	1114	-344	0	960	-816	2	682	-320
W1	2727	914	-334	0	fixed	zygiella x-notata	936	-108	0	1114	-346	2	958	-816	2	682	-322
W1	2728	914	-334	0	fixed	zygiella x-notata	936	-108	0	1114	-346	0	956	-818	2.828427125	682	-326
W1	2729	914	-336	2	fixed	zygiella x-notata	936	-110	2	1112	-346	2	952	-818	4	682	-326
W1	2730	914	-336	0	fixed	zygiella x-notata	936	-110	0	1114	-342	4.472135955	950	-818	2	680	-326
W1	2731	914	-336	0	fixed	zygiella x-notata	936	-110	0	1114	-344	2	948	-818	2	680	-326
W1	2732	914	-336	0	fixed	zygiella x-notata	936	-110	0	1114	-346	2	950	-816	2.828427125	680	-324
W1	2733	914	-336	0	fixed	zygiella x-notata	936	-112	2	1114	-348	2	952	-816	2	680	-324
W1	2734	914	-336	0	fixed	zygiella x-notata	936	-112	0	1112	-350	2.828427125	952	-816	0	678	-324
W1	2735	912	-336	2	fixed	zygiella x-notata	934	-110	2.828427125	1112	-350	0	952	-816	0	676	-322
W1	2736	912	-336	0	fixed	zygiella x-notata	934	-112	2	1110	-352	2.828427125	952	-818	2	676	-322
W1	2737	912	-336	0	fixed	zygiella x-notata	934	-112	0	1110	-352	0	952	-818	0	674	-322
W1	2738	912	-336	0	fixed	zygiella x-notata	934	-110	2	1110	-352	0	954	-818	2	674	-320
W1	2739	912	-336	0	fixed	zygiella x-notata	934	-110	0	1110	-350	2	954	-818	0	672	-320
W1	2740	912	-336	0	fixed	zygiella x-notata	934	-112	2	1110	-348	2	956	-818	2	672	-320
W1	2741	912	-334	2	fixed	zygiella x-notata	934	-110	2	1110	-346	2	956	-818	0	672	-320
W1	2742	912	-334	0	fixed	zygiella x-notata	932	-110	2	1110	-346	0	956	-816	2	672	-320
W1	2743	912	-334	0	fixed	zygiella x-notata	932	-110	0	1110	-348	2	956	-816	0	672	-320
W1	2744	912	-334	0	fixed	zygiella x-notata	932	-110	0	1110	-348	0	956	-818	2	674	-322
W1	2745	912	-334	0	fixed	zygiella x-notata	930	-110	2	1110	-348	0	956	-818	0	674	-322
W1	2746	912	-334	0	fixed	zygiella x-notata	930	-110	0	1110	-348	0	954	-818	2	674	-320
W1	2747	912	-334	0	fixed	zygiella x-notata	932	-108	2.828427125	1112	-344	4.472135955	956	-816	2.828427125	674	-320
W1	2748	912	-334	0	fixed	zygiella x-notata	932	-108	0	1112	-344	0	958	-814	2.828427125	674	-318
W1	2749	912	-334	0	fixed	zygiella x-notata	932	-110	2	1112	-346	2	960	-814	2	676	-318
W1	2750	912	-332	2	fixed	zygiella x-notata	932	-110	0	1112	-346	0	960	-814	0	676	-318
W1	2751	912	-332	0	fixed	zygiella x-notata	930	-108	2.828427125	1112	-348	2	960	-812	2	676	-318
W1	2752	912	-332	0	fixed	zygiella x-notata	930	-108	0	1110	-350	2.828427125	960	-812	0	676	-318
W1	2753	912	-332	0	fixed	zygiella x-notata	930	-108	0	1112	-350	2	960	-812	0	676	-316
W1	2754	912	-332	0	fixed	zygiella x-notata	932	-108	2	1112	-348	2	958	-812	2	676	-314
W1	2755	912	-332	0	fixed	zygiella x-notata	932	-108	0	1112	-348	0	958	-812	0	676	-314
W1	2756	912	-332	0	fixed	zygiella x-notata	932	-106	2	1112	-346	2	956	-812	2	676	-312
W1	2757	912	-332	0	fixed	zygiella x-notata	934	-106	2	1112	-346	0	954	-812	2	676	-312
W1	2758	912	-332	0	fixed	zygiella x-notata	934	-106	0	1112	-346	0	952	-810	2.828427125	674	-312
W1	2759	912	-332	0	fixed	zygiella x-notata	934	-106	0	1112	-344	2	950	-810	2	674	-312
W1	2760	912	-332	0	fixed	zygiella x-notata	934	-106	0	1112	-344	0	950	-810	0	674	-310
W1	2761	912	-332	0	fixed	zygiella x-notata	934	-106	0	1112	-344	0	948	-810	2	674	-310
W1	2762	912	-332	0	fixed	zygiella x-notata	934	-104	2	1112	-342	2	946	-810	2	674	-312
W1	2763	912	-332	0	fixed	zygiella x-notata	932	-104	2	1112	-342	0	946	-812	2	674	-314
W1	2764	912	-332	0	fixed	zygiella x-notata	930	-106	2.828427125	1112	-342	0	946	-812	0	676	-314
W1	2765	912	-332	0	fixed	zygiella x-notata	930	-106	0	1112	-342	0	946	-812	0	676	-316
W1	2766	912	-332	0	fixed	zygiella x-notata	930	-106	0	1112	-342	0	948	-812	2	678	-318
W1	2767	912	-332	0	fixed	zygiella x-notata	932	-106	2	1112	-344	2	950	-812	2	678	-318
W1	2768	912	-334	2	fixed	zygiella x-notata	932	-106	0	1112	-346	2	950	-814	2	676	-318
W1	2769	912	-334	0	fixed	zygiella x-notata	932	-108	2	1110	-348	2.828427125	950	-814	0	676	-316
W1	2770	912	-334	0	fixed	zygiella x-notata	934	-108	2	1110	-348	0	950	-814	0	676	-318
W1	2771	912	-334	0	fixed	zygiella x-notata	934	-108	0	1110	-348	0	948	-814	2	676	-318
W1	2772	912	-334	0	fixed	zygiella x-notata	936	-108	2	1110	-346	2	948	-816	2	678	-320
W1	2773	912	-334	0	fixed	zygiella x-notata	936	-110	2	1112	-346	2	948	-816	0	678	-320
W1	2774	912	-334	0	fixed	zygiella x-notata	936	-110	0	1112	-346	0	946	-814	2.828427125	678	-320
W1	2775	912	-334	0	fixed	zygiella x-notata	936	-108	2	1112	-348	2	946	-814	0	678	-320
W1	2776	912	-334	0	fixed	zygiella x-notata	936	-108	0	1110	-350	2.828427125	946	-814	0	676	-320
W1	2777	912	-334	0	fixed	zygiella x-notata	934	-108	2	1110	-352	2	946	-814	0	676	-320
W1	2778	910	-334	2	fixed	zygiella x-notata	934	-108	0	1110	-352	0	944	-814	2	676	-322
W1	2779	910	-334	0	fixed	zygiella x-notata	934	-108	0	1110	-352	0	944	-814	0	676	-322
W1	2780	910	-334	0	fixed	zygiella x-notata	936	-110	2.828427125	1110	-350	2	942	-814	2	676	-322
W1	2781	910	-334	0	fixed	zygiella x-notata	936	-110	0	1110	-350	0	942	-814	0	676	-322
W1	2782	910	-334	0	fixed	zygiella x-notata	936	-110	0	1110	-350	0	942	-814	0	674	-322
W1	2783	910	-334	0	fixed	zygiella x-notata	936	-110	0	1110	-350	0	942	-814	0	674	-322
W1	2784	910	-334	0	fixed	zygiella x-notata	936	-110	0	1110	-352	2	942	-814	0	674	-320
W1	2785	910	-334	0	fixed	zygiella x-notata	936	-110	0	1108	-352	2	940	-814	2	674	-320
W1	2786	910	-334	0	fixed	zygiella x-notata	936	-110	0	1108	-354	2	938	-814	2	672	-320
W1	2787	910	-334	0	fixed	zygiella x-notata	936	-110	0	1108	-354	0	938	-814	0	672	-322
W1	2788	910	-334	0	fixed	zygiella x-notata	936	-110	0	1110	-352	2.828427125	938	-814	0	672	-322
W1	2789	910	-332	2	fixed	zygiella x-notata	936	-110	0	1110	-352	0	938	-814	0	672	-322
W1	2790	910	-332	0	fixed	zygiella x-notata	936	-110	0	1110	-352	0	940	-814	2	672	-324
W1	2791	910	-332	0	fixed	zygiella x-notata	936	-110	0	1110	-354	2	942	-814	2	672	-324
W1	2792	910	-332	0	fixed	zygiella x-notata	934	-110	2	1110	-354	0	942	-814	0	672	-324
W1	2793	910	-332	0	fixed	zygiella x-notata	934	-110	0	1110	-354	0	944	-814	2	672	-324
W1	2794	910	-332	0	fixed	zygiella x-notata	934	-110	0	1110	-352	2	944	-812	2	672	-322
W1	2795	910	-332	0	fixed	zygiella x-notata	932	-108	2.828427125	1110	-352	0	944	-812	0	672	-322
W1	2796	910	-330	2	fixed	zygiella x-notata	932	-108	0	1110	-352	0	946	-810	2.828427125	672	-322
W1	2797	910	-330	0	fixed	zygiella x-notata	932	-108	0	1110	-352	0	946	-810	0	672	-322
W1	2798	910	-330	0	fixed	zygiella x-notata	932	-108	0	1112	-350	2.828427125	950	-810	4	672	-320
W1	2799	910	-330	0	fixed	zygiella x-notata	932	-106	2	1112	-350	0	952	-810	2	674	-320
W1	2800	912	-330	2	fixed	zygiella x-notata	932	-106	0	1112	-346	4	954	-810	2	674	-320
W1	2801	912	-330	0	fixed	zygiella x-notata	932	-108	2	1114	-346	2	956	-810	2	676	-320
W1	2802	912	-330	0	fixed	zygiella x-notata	934	-106	2.828427125	1114	-346	0	960	-810	4	676	-320
W1	2803	912	-330	0	fixed	zygiella x-notata	934	-106	0	1114	-346	0	962	-810	2	678	-320
W1	2804	914	-330	2	fixed	zygiella x-notata	936	-108	2.828427125	1116	-344	2.828427125	966	-810	4	680	-320
W1	2805	914	-330	0	fixed	zygiella x-notata	938	-106	2.828427125	1116	-344	0	970	-810	4	682	-320
W1	2806	914	-330	0	fixed	zygiella x-notata	938	-106	0	1116	-342	2	974	-810	4	682	-320
W1	2807	916	-330	2	fixed	zygiella x-notata	940	-106	2	1118	-342	2	978	-810	4	684	-320
W1	2808	916	-330	0	fixed	zygiella x-notata	940	-106	0	1118	-340	2	982	-808	4.472135955	684	-322
W1	2809	918	-332	2.828427125	fixed	zygiella x-notata	942	-108	2.828427125	1120	-340	2	986	-810	4.472135955	686	-324
W1	2810	918	-332	0	fixed	zygiella x-notata	944	-108	2	1120	-338	2	986	-810	0	686	-326
W1	2811	918	-332	0	fixed	zygiella x-notata	944	-108	0	1120	-336	2	984	-810	2	686	-326
W1	2812	918	-332	0	fixed	zygiella x-notata	944	-110	2	1120	-338	2	984	-812	2	684	-324
W1	2813	916	-332	2	fixed	zygiella x-notata	944	-110	0	1118	-340	2.828427125	984	-812	0	682	-322
W1	2814	916	-332	0	fixed	zygiella x-notata	944	-110	0	1118	-342	2	982	-812	2	682	-320
W1	2815	916	-332	0	fixed	zygiella x-notata	944	-110	0	1118	-344	2	984	-812	2	684	-320
W1	2816	916	-332	0	fixed	zygiella x-notata	942	-110	2	1118	-342	2	986	-812	2	684	-320
W1	2817	916	-332	0	fixed	zygiella x-notata	942	-110	0	1118	-340	2	986	-812	0	684	-320
W1	2818	916	-332	0	fixed	zygiella x-notata	942	-108	2	1118	-340	0	986	-812	0	684	-320
W1	2819	916	-332	0	fixed	zygiella x-notata	944	-108	2	1120	-340	2	984	-810	2.828427125	686	-322
W1	2820	916	-332	0	fixed	zygiella x-notata	942	-110	2.828427125	1118	-338	2.828427125	986	-810	2	684	-322
W1	2821	916	-332	0	fixed	zygiella x-notata	940	-108	2.828427125	1118	-338	0	986	-812	2	684	-322
W1	2822	916	-334	2	fixed	zygiella x-notata	938	-110	2.828427125	1116	-340	2.828427125	984	-814	2.828427125	682	-324
W1	2823	916	-334	0	fixed	zygiella x-notata	940	-112	2.828427125	1116	-340	0	984	-816	2	680	-324
W1	2824	916	-334	0	fixed	zygiella x-notata	938	-112	2	1116	-338	2	980	-818	4.472135955	680	-324
W1	2825	916	-334	0	fixed	zygiella x-notata	938	-112	0	1116	-336	2	976	-818	4	680	-326
W1	2826	916	-334	0	fixed	zygiella x-notata	938	-114	2	1118	-336	2	976	-816	2	680	-326
W1	2827	916	-334	0	fixed	zygiella x-notata	938	-112	2	1118	-338	2	978	-816	2	680	-326
W1	2828	916	-334	0	fixed	zygiella x-notata	938	-112	0	1118	-342	4	978	-816	0	680	-326
W1	2829	916	-334	0	fixed	zygiella x-notata	938	-114	2	1118	-342	0	978	-816	0	680	-326
W1	2830	916	-334	0	fixed	zygiella x-notata	938	-112	2	1118	-340	2	976	-814	2.828427125	682	-326
W1	2831	916	-334	0	fixed	zygiella x-notata	938	-110	2	1116	-340	2	974	-814	2	682	-326
W1	2832	916	-334	0	fixed	zygiella x-notata	936	-110	2	1116	-342	2	972	-816	2.828427125	682	-324
W1	2833	914	-334	2	fixed	zygiella x-notata	936	-108	2	1116	-344	2	968	-816	4	682	-324
W1	2834	914	-334	0	fixed	zygiella x-notata	938	-110	2.828427125	1116	-348	4	964	-814	4.472135955	682	-320
W1	2835	914	-334	0	fixed	zygiella x-notata	938	-112	2	1116	-348	0	964	-814	0	684	-318
W1	2836	914	-332	2	fixed	zygiella x-notata	938	-108	4	1116	-348	0	964	-812	2	686	-318
W1	2837	914	-332	0	fixed	zygiella x-notata	940	-108	2	1114	-348	2	968	-810	4.472135955	688	-320
W1	2838	914	-332	0	fixed	zygiella x-notata	942	-108	2	1116	-348	2	976	-808	8.246211251	688	-322
W1	2839	916	-332	2	fixed	zygiella x-notata	942	-106	2	1118	-346	2.828427125	980	-808	4	688	-326
W1	2840	916	-332	0	fixed	zygiella x-notata	944	-110	4.472135955	1118	-344	2	978	-808	2	688	-324
W1	2841	918	-334	2.828427125	fixed	zygiella x-notata	946	-110	2	1120	-344	2	974	-810	4.472135955	688	-322
W1	2842	918	-334	0	fixed	zygiella x-notata	946	-112	2	1120	-342	2	974	-810	0	688	-322
W1	2843	918	-334	0	fixed	zygiella x-notata	944	-112	2	1120	-342	0	974	-810	0	686	-322
W1	2844	916	-334	2	fixed	zygiella x-notata	942	-110	2.828427125	1118	-342	2	970	-812	4.472135955	686	-322
W1	2845	916	-336	2	fixed	zygiella x-notata	942	-112	2	1118	-344	2	964	-812	6	686	-322
W1	2846	916	-336	0	fixed	zygiella x-notata	942	-112	0	1116	-346	2.828427125	962	-812	2	686	-320
W1	2847	916	-336	0	fixed	zygiella x-notata	940	-110	2.828427125	1116	-346	0	960	-812	2	686	-318
W1	2848	916	-336	0	fixed	zygiella x-notata	940	-110	0	1116	-346	0	956	-814	4.472135955	686	-318
W1	2849	914	-336	2	fixed	zygiella x-notata	940	-110	0	1114	-346	2	952	-814	4	686	-320
W1	2850	914	-336	0	fixed	zygiella x-notata	940	-110	0	1114	-348	2	950	-814	2	686	-320
W1	2851	914	-336	0	fixed	zygiella x-notata	940	-110	0	1114	-350	2	952	-816	2.828427125	684	-322
W1	2852	914	-336	0	fixed	zygiella x-notata	940	-112	2	1114	-350	0	956	-818	4.472135955	684	-322
W1	2853	914	-336	0	fixed	zygiella x-notata	940	-112	0	1116	-348	2.828427125	956	-818	0	684	-320
W1	2854	914	-336	0	fixed	zygiella x-notata	940	-112	0	1116	-346	2	956	-818	0	684	-318
W1	2855	914	-336	0	fixed	zygiella x-notata	942	-112	2	1114	-346	2	956	-818	0	682	-318
W1	2856	914	-336	0	fixed	zygiella x-notata	942	-112	0	1114	-348	2	960	-818	4	680	-318
W1	2857	914	-336	0	fixed	zygiella x-notata	940	-112	2	1114	-348	0	962	-818	2	682	-318
W1	2858	914	-336	0	fixed	zygiella x-notata	940	-112	0	1114	-346	2	964	-818	2	682	-320
W1	2859	914	-336	0	fixed	zygiella x-notata	940	-112	0	1116	-342	4.472135955	962	-818	2	684	-322
W1	2860	914	-336	0	fixed	zygiella x-notata	938	-110	2.828427125	1116	-340	2	960	-816	2.828427125	686	-322
W1	2861	914	-336	0	fixed	zygiella x-notata	936	-110	2	1114	-342	2.828427125	964	-818	4.472135955	684	-322
W1	2862	914	-336	0	fixed	zygiella x-notata	934	-112	2.828427125	1114	-342	0	968	-820	4.472135955	684	-322
W1	2863	914	-336	0	fixed	zygiella x-notata	934	-112	0	1114	-342	0	968	-820	0	686	-324
W1	2864	914	-336	0	fixed	zygiella x-notata	936	-112	2	1116	-340	2.828427125	966	-818	2.828427125	686	-326
W1	2865	914	-336	0	fixed	zygiella x-notata	936	-114	2	1116	-340	0	966	-818	0	686	-328
W1	2866	914	-336	0	fixed	zygiella x-notata	938	-114	2	1116	-344	4	966	-818	0	686	-326
W1	2867	914	-336	0	fixed	zygiella x-notata	938	-112	2	1114	-348	4.472135955	966	-818	0	684	-322
W1	2868	914	-336	0	fixed	zygiella x-notata	938	-112	0	1114	-350	2	964	-816	2.828427125	682	-320
W1	2869	914	-336	0	fixed	zygiella x-notata	940	-112	2	1114	-350	0	962	-816	2	682	-320
W1	2870	914	-334	2	fixed	zygiella x-notata	942	-112	2	1116	-348	2.828427125	962	-814	2	680	-318
W1	2871	914	-334	0	fixed	zygiella x-notata	942	-110	2	1116	-346	2	966	-812	4.472135955	680	-318
W1	2872	914	-332	2	fixed	zygiella x-notata	942	-110	0	1116	-340	6	970	-814	4.472135955	680	-316
W1	2873	914	-332	0	fixed	zygiella x-notata	942	-110	0	1116	-336	4	972	-814	2	680	-316
W1	2874	914	-332	0	fixed	zygiella x-notata	942	-110	0	1116	-336	0	976	-812	4.472135955	680	-318
W1	2875	914	-332	0	fixed	zygiella x-notata	940	-110	2	1116	-338	2	980	-812	4	678	-322
W1	2876	914	-332	0	fixed	zygiella x-notata	938	-108	2.828427125	1116	-338	0	984	-812	4	678	-322
W1	2877	914	-332	0	fixed	zygiella x-notata	938	-108	0	1118	-334	4.472135955	988	-812	4	678	-320
W1	2878	914	-332	0	fixed	zygiella x-notata	938	-110	2	1118	-334	0	988	-814	2	676	-316
W1	2879	914	-332	0	fixed	zygiella x-notata	936	-108	2.828427125	1118	-334	0	986	-814	2	676	-314
W1	2880	914	-332	0	fixed	zygiella x-notata	936	-108	0	1118	-332	2	982	-812	4.472135955	678	-316
W1	2881	914	-332	0	fixed	zygiella x-notata	938	-110	2.828427125	1118	-334	2	978	-812	4	678	-318
W1	2882	914	-332	0	fixed	zygiella x-notata	938	-108	2	1118	-334	0	974	-814	4.472135955	678	-318
W1	2883	914	-332	0	fixed	zygiella x-notata	938	-108	0	1118	-336	2	970	-814	4	678	-316
W1	2884	914	-332	0	fixed	zygiella x-notata	940	-108	2	1118	-338	2	966	-814	4	678	-314
W1	2885	914	-332	0	fixed	zygiella x-notata	938	-108	2	1116	-340	2.828427125	964	-816	2.828427125	678	-312
W1	2886	914	-332	0	fixed	zygiella x-notata	938	-108	0	1116	-340	0	960	-816	4	678	-312
W1	2887	912	-334	2.828427125	fixed	zygiella x-notata	936	-108	2	1116	-342	2	956	-816	4	680	-314
W1	2888	912	-334	0	fixed	zygiella x-notata	936	-108	0	1114	-342	2	950	-814	6.32455532	680	-316
W1	2889	912	-334	0	fixed	zygiella x-notata	936	-110	2	1114	-342	0	946	-814	4	678	-316
W1	2890	910	-334	2	fixed	zygiella x-notata	936	-108	2	1112	-344	2.828427125	942	-814	4	678	-318
W1	2891	910	-334	0	fixed	zygiella x-notata	936	-108	0	1110	-346	2.828427125	938	-814	4	678	-320
W1	2892	908	-334	2	fixed	zygiella x-notata	936	-108	0	1110	-350	4	938	-812	2	676	-320
W1	2893	908	-334	0	fixed	zygiella x-notata	936	-108	0	1108	-350	2	940	-812	2	676	-322
W1	2894	908	-334	0	fixed	zygiella x-notata	936	-108	0	1110	-348	2.828427125	944	-812	4	676	-324
W1	2895	910	-334	2	fixed	zygiella x-notata	936	-110	2	1110	-348	0	946	-812	2	676	-324
W1	2896	910	-334	0	fixed	zygiella x-notata	936	-110	0	1108	-352	4.472135955	948	-814	2.828427125	676	-322
W1	2897	910	-334	0	fixed	zygiella x-notata	936	-110	0	1108	-356	4	950	-814	2	674	-320
W1	2898	910	-332	2	fixed	zygiella x-notata	936	-110	0	1108	-358	2	948	-814	2	674	-318
W1	2899	910	-332	0	fixed	zygiella x-notata	936	-110	0	1110	-356	2.828427125	944	-814	4	674	-318
W1	2900	910	-332	0	fixed	zygiella x-notata	938	-108	2.828427125	1112	-352	4.472135955	940	-812	4.472135955	674	-318
W1	2901	910	-330	2	fixed	zygiella x-notata	940	-108	2	1112	-348	4	938	-810	2.828427125	674	-318
W1	2902	908	-330	2	fixed	zygiella x-notata	938	-104	4.472135955	1110	-348	2	938	-808	2	672	-310
W1	2903	908	-330	0	fixed	zygiella x-notata	938	-104	0	1110	-350	2	940	-808	2	672	-312
W1	2904	908	-330	0	fixed	zygiella x-notata	940	-106	2.828427125	1110	-350	0	940	-808	0	672	-314
W1	2905	910	-328	2.828427125	fixed	zygiella x-notata	938	-102	4.472135955	1112	-350	2	942	-810	2.828427125	672	-318
W1	2906	910	-328	0	fixed	zygiella x-notata	938	-104	2	1112	-350	0	944	-810	2	672	-320
W1	2907	912	-328	2	fixed	zygiella x-notata	938	-104	0	1114	-348	2.828427125	944	-808	2	674	-316
W1	2908	912	-326	2	fixed	zygiella x-notata	938	-104	0	1114	-346	2	948	-808	4	672	-308
W1	2909	912	-324	2	fixed	zygiella x-notata	934	-102	4.472135955	1116	-342	4.472135955	950	-808	2	674	-304
W1	2910	912	-324	0	fixed	zygiella x-notata	932	-100	2.828427125	1118	-338	4.472135955	950	-806	2	678	-308
W1	2911	912	-322	2	fixed	zygiella x-notata	934	-98	2.828427125	1118	-336	2	948	-806	2	678	-310
W1	2912	912	-322	0	fixed	zygiella x-notata	938	-98	4	1118	-334	2	946	-804	2.828427125	676	-304
W1	2913	912	-324	2	fixed	zygiella x-notata	940	-98	2	1118	-332	2	950	-806	4.472135955	676	-304
W1	2914	912	-326	2	fixed	zygiella x-notata	942	-102	4.472135955	1118	-334	2	954	-808	4.472135955	674	-296
W1	2915	914	-328	2.828427125	fixed	zygiella x-notata	940	-104	2.828427125	1118	-332	2	958	-810	4.472135955	676	-302
W1	2916	914	-328	0	fixed	zygiella x-notata	938	-104	2	1118	-332	0	962	-812	4.472135955	678	-308
W1	2917	914	-330	2	fixed	zygiella x-notata	940	-106	2.828427125	1118	-334	2	964	-810	2.828427125	680	-312
W1	2918	914	-332	2	fixed	zygiella x-notata	940	-108	2	1116	-338	4.472135955	966	-812	2.828427125	678	-312
W1	2919	912	-332	2	fixed	zygiella x-notata	938	-106	2.828427125	1116	-340	2	970	-812	4	678	-310
W1	2920	912	-332	0	fixed	zygiella x-notata	938	-108	2	1114	-340	2	976	-814	6.32455532	676	-308
W1	2921	912	-332	0	fixed	zygiella x-notata	938	-108	0	1114	-340	0	978	-814	2	676	-308
W1	2922	912	-332	0	fixed	zygiella x-notata	940	-108	2	1114	-338	2	978	-814	0	676	-310
W1	2923	912	-332	0	fixed	zygiella x-notata	940	-106	2	1114	-340	2	976	-814	2	676	-314
W1	2924	912	-334	2	fixed	zygiella x-notata	942	-108	2.828427125	1114	-342	2	972	-814	4	678	-316
W1	2925	914	-334	2	fixed	zygiella x-notata	944	-110	2.828427125	1116	-344	2.828427125	970	-816	2.828427125	678	-314
W1	2926	914	-334	0	fixed	zygiella x-notata	942	-110	2	1116	-344	0	966	-816	4	680	-314
W1	2927	914	-334	0	fixed	zygiella x-notata	942	-110	0	1116	-342	2	964	-814	2.828427125	678	-314
W1	2928	914	-334	0	fixed	zygiella x-notata	942	-108	2	1118	-340	2.828427125	962	-814	2	678	-314
W1	2929	914	-332	2	fixed	zygiella x-notata	944	-110	2.828427125	1118	-342	2	958	-812	4.472135955	678	-316
W1	2930	914	-332	0	fixed	zygiella x-notata	942	-110	2	1116	-346	4.472135955	954	-810	4.472135955	676	-314
W1	2931	912	-330	2.828427125	fixed	zygiella x-notata	942	-108	2	1114	-346	2	952	-810	2	674	-314
W1	2932	912	-328	2	fixed	zygiella x-notata	944	-108	2	1116	-340	6.32455532	952	-810	0	672	-312
W1	2933	910	-328	2	fixed	zygiella x-notata	944	-106	2	1116	-338	2	954	-808	2.828427125	670	-312
W1	2934	912	-326	2.828427125	fixed	zygiella x-notata	942	-106	2	1116	-338	0	956	-808	2	670	-312
W1	2935	912	-326	0	fixed	zygiella x-notata	940	-106	2	1118	-338	2	960	-808	4	668	-312
W1	2936	912	-326	0	fixed	zygiella x-notata	936	-104	4.472135955	1118	-336	2	964	-808	4	668	-310
W1	2937	912	-324	2	fixed	zygiella x-notata	936	-104	0	1118	-334	2	966	-808	2	668	-308
W1	2938	912	-324	0	fixed	zygiella x-notata	936	-106	2	1120	-332	2.828427125	968	-808	2	668	-310
W1	2939	912	-324	0	fixed	zygiella x-notata	936	-104	2	1120	-332	0	970	-808	2	670	-312
W1	2940	912	-326	2	fixed	zygiella x-notata	936	-102	2	1118	-334	2.828427125	972	-806	2.828427125	670	-314
W1	2941	912	-326	0	fixed	zygiella x-notata	934	-100	2.828427125	1118	-330	4	972	-806	0	670	-314
W1	2942	912	-326	0	fixed	zygiella x-notata	932	-102	2.828427125	1118	-328	2	972	-806	0	670	-314
W1	2943	912	-326	0	fixed	zygiella x-notata	934	-102	2	1118	-328	0	970	-808	2.828427125	670	-312
W1	2944	912	-328	2	fixed	zygiella x-notata	936	-104	2.828427125	1118	-330	2	970	-806	2	670	-312
W1	2945	912	-328	0	fixed	zygiella x-notata	936	-104	0	1118	-332	2	972	-808	2.828427125	670	-314
W1	2946	912	-328	0	fixed	zygiella x-notata	936	-106	2	1116	-336	4.472135955	972	-808	0	670	-316
W1	2947	912	-328	0	fixed	zygiella x-notata	934	-106	2	1116	-336	0	972	-808	0	672	-316
W1	2948	912	-328	0	fixed	zygiella x-notata	934	-108	2	1116	-336	0	972	-808	0	672	-316
W1	2949	912	-328	0	fixed	zygiella x-notata	932	-106	2.828427125	1116	-338	2	976	-806	4.472135955	672	-314
W1	2950	912	-328	0	fixed	zygiella x-notata	932	-106	0	1116	-338	0	978	-806	2	672	-312
W1	2951	914	-328	2	fixed	zygiella x-notata	934	-106	2	1118	-338	2	978	-806	0	674	-312
W1	2952	914	-326	2	fixed	zygiella x-notata	936	-104	2.828427125	1118	-336	2	974	-806	4	674	-314
W1	2953	914	-326	0	fixed	zygiella x-notata	938	-104	2	1118	-336	0	974	-804	2	674	-312
W1	2954	914	-326	0	fixed	zygiella x-notata	938	-106	2	1120	-334	2.828427125	974	-802	2	676	-312
W1	2955	914	-326	0	fixed	zygiella x-notata	938	-108	2	1120	-336	2	978	-804	4.472135955	678	-314
W1	2956	916	-328	2.828427125	fixed	zygiella x-notata	940	-106	2.828427125	1122	-336	2	982	-806	4.472135955	680	-314
W1	2957	916	-328	0	fixed	zygiella x-notata	940	-106	0	1122	-336	0	982	-808	2	682	-316
W1	2958	916	-328	0	fixed	zygiella x-notata	942	-108	2.828427125	1122	-334	2	984	-808	2	682	-316
W1	2959	918	-328	2	fixed	zygiella x-notata	942	-106	2	1122	-332	2	986	-810	2.828427125	684	-316
W1	2960	918	-330	2	fixed	zygiella x-notata	946	-108	4.472135955	1122	-336	4	986	-810	0	684	-318
W1	2961	916	-330	2	fixed	zygiella x-notata	944	-108	2	1120	-338	2.828427125	982	-810	4	686	-320
W1	2962	916	-330	0	fixed	zygiella x-notata	942	-108	2	1120	-338	0	978	-810	4	686	-322
W1	2963	918	-330	2	fixed	zygiella x-notata	944	-108	2	1122	-338	2	978	-808	2	688	-324
W1	2964	918	-332	2	fixed	zygiella x-notata	944	-110	2	1122	-338	0	976	-810	2.828427125	688	-324
W1	2965	920	-332	2	fixed	zygiella x-notata	944	-112	2	1122	-342	4	974	-810	2	688	-324
W1	2966	920	-334	2	fixed	zygiella x-notata	944	-112	0	1122	-342	0	974	-812	2	688	-324
W1	2967	920	-334	0	fixed	zygiella x-notata	944	-114	2	1122	-342	0	976	-812	2	688	-326
W1	2968	918	-334	2	fixed	zygiella x-notata	944	-116	2	1122	-344	2	978	-812	2	686	-328
W1	2969	918	-336	2	fixed	zygiella x-notata	944	-116	0	1120	-346	2.828427125	982	-812	4	686	-328
W1	2970	918	-336	0	fixed	zygiella x-notata	942	-116	2	1120	-346	0	982	-814	2	688	-328
W1	2971	918	-336	0	fixed	zygiella x-notata	942	-116	0	1120	-346	0	982	-814	0	688	-328
W1	2972	918	-336	0	fixed	zygiella x-notata	942	-116	0	1120	-346	0	982	-814	0	686	-328
W1	2973	916	-336	2	fixed	zygiella x-notata	944	-116	2	1118	-346	2	982	-816	2	684	-330
W1	2974	918	-336	2	fixed	zygiella x-notata	944	-116	0	1118	-348	2	982	-816	0	684	-332
W1	2975	918	-336	0	fixed	zygiella x-notata	946	-116	2	1120	-348	2	980	-816	2	684	-332
W1	2976	918	-336	0	fixed	zygiella x-notata	948	-116	2	1120	-346	2	976	-816	4	684	-332
W1	2977	918	-334	2	fixed	zygiella x-notata	948	-116	0	1120	-346	0	972	-814	4.472135955	684	-332
W1	2978	918	-334	0	fixed	zygiella x-notata	946	-114	2.828427125	1122	-348	2.828427125	964	-812	8.246211251	684	-330
W1	2979	918	-332	2	fixed	zygiella x-notata	946	-114	0	1120	-350	2.828427125	956	-810	8.246211251	682	-328
W1	2980	916	-332	2	fixed	zygiella x-notata	946	-114	0	1118	-352	2.828427125	950	-808	6.32455532	682	-326
W1	2981	916	-330	2	fixed	zygiella x-notata	946	-112	2	1118	-354	2	950	-806	2	682	-324
W1	2982	916	-330	0	fixed	zygiella x-notata	946	-112	0	1118	-352	2	954	-804	4.472135955	680	-322
W1	2983	916	-328	2	fixed	zygiella x-notata	946	-112	0	1120	-348	4.472135955	958	-804	4	678	-320
W1	2984	916	-328	0	fixed	zygiella x-notata	946	-110	2	1120	-342	6	960	-802	2.828427125	678	-318
W1	2985	916	-326	2	fixed	zygiella x-notata	944	-110	2	1120	-342	0	962	-802	2	676	-316
W1	2986	916	-326	0	fixed	zygiella x-notata	946	-108	2.828427125	1120	-340	2	962	-800	2	676	-316
W1	2987	914	-326	2	fixed	zygiella x-notata	944	-108	2	1120	-340	0	960	-800	2	676	-316
W1	2988	914	-326	0	fixed	zygiella x-notata	942	-108	2	1120	-342	2	960	-802	2	676	-318
W1	2989	914	-326	0	fixed	zygiella x-notata	944	-108	2	1118	-342	2	960	-802	0	676	-318
W1	2990	914	-326	0	fixed	zygiella x-notata	944	-108	0	1118	-340	2	964	-804	4.472135955	676	-318
W1	2991	914	-326	0	fixed	zygiella x-notata	942	-108	2	1118	-338	2	972	-806	8.246211251	676	-318
W1	2992	914	-326	0	fixed	zygiella x-notata	942	-106	2	1120	-334	4.472135955	976	-808	4.472135955	676	-320
W1	2993	914	-326	0	fixed	zygiella x-notata	942	-108	2	1120	-336	2	978	-810	2.828427125	676	-318
W1	2994	916	-328	2.828427125	fixed	zygiella x-notata	942	-108	0	1120	-334	2	982	-808	4.472135955	678	-320
W1	2995	916	-328	0	fixed	zygiella x-notata	940	-108	2	1122	-332	2.828427125	984	-808	2	678	-322
W1	2996	918	-328	2	fixed	zygiella x-notata	942	-108	2	1122	-330	2	984	-808	0	680	-320
W1	2997	918	-330	2	fixed	zygiella x-notata	940	-108	2	1122	-336	6	984	-810	2	682	-318
W1	2998	918	-330	0	fixed	zygiella x-notata	940	-110	2	1122	-340	4	984	-810	0	686	-320
W1	2999	918	-332	2	fixed	zygiella x-notata	940	-112	2	1120	-342	2.828427125	982	-812	2.828427125	688	-322
W1	3000	918	-334	2	fixed	zygiella x-notata	942	-112	2	1120	-340	2	978	-814	4.472135955	688	-326
W1	3001	918	-334	0	fixed	zygiella x-notata	940	-112	2	1120	-340	0	974	-816	4.472135955	688	-326
W1	3002	918	-336	2	fixed	zygiella x-notata	940	-114	2	1120	-340	0	970	-816	4	688	-326
W1	3003	918	-336	0	fixed	zygiella x-notata	940	-114	0	1120	-344	4	966	-818	4.472135955	688	-326
W1	3004	916	-336	2	fixed	zygiella x-notata	940	-116	2	1118	-348	4.472135955	960	-816	6.32455532	688	-326
W1	3005	916	-336	0	fixed	zygiella x-notata	940	-116	0	1116	-350	2.828427125	956	-816	4	686	-326
W1	3006	916	-336	0	fixed	zygiella x-notata	942	-114	2.828427125	1116	-350	0	954	-814	2.828427125	688	-324
W1	3007	916	-336	0	fixed	zygiella x-notata	942	-114	0	1118	-350	2	952	-812	2.828427125	688	-326
W1	3008	916	-336	0	fixed	zygiella x-notata	944	-114	2	1118	-352	2	952	-812	0	688	-326
W1	3009	916	-336	0	fixed	zygiella x-notata	944	-114	0	1118	-354	2	952	-812	0	688	-324
W1	3010	918	-334	2.828427125	fixed	zygiella x-notata	944	-114	0	1118	-354	0	950	-810	2.828427125	688	-322
W1	3011	918	-334	0	fixed	zygiella x-notata	944	-114	0	1118	-354	0	950	-810	0	688	-322
W1	3012	918	-334	0	fixed	zygiella x-notata	944	-114	0	1118	-356	2	952	-810	2	688	-320
W1	3013	918	-334	0	fixed	zygiella x-notata	944	-112	2	1118	-356	0	952	-810	0	686	-320
W1	3014	916	-332	2.828427125	fixed	zygiella x-notata	944	-112	0	1118	-354	2	952	-810	0	686	-318
W1	3015	916	-332	0	fixed	zygiella x-notata	944	-110	2	1120	-346	8.246211251	952	-808	2	686	-318
W1	3016	916	-332	0	fixed	zygiella x-notata	944	-110	0	1120	-344	2	954	-808	2	686	-318
W1	3017	916	-332	0	fixed	zygiella x-notata	944	-110	0	1118	-344	2	956	-808	2	686	-316
W1	3018	916	-332	0	fixed	zygiella x-notata	944	-110	0	1118	-348	4	956	-810	2	686	-318
W1	3019	916	-332	0	fixed	zygiella x-notata	944	-110	0	1118	-350	2	956	-810	0	686	-318
W1	3020	916	-332	0	fixed	zygiella x-notata	944	-108	2	1118	-350	0	954	-812	2.828427125	686	-318
W1	3021	916	-330	2	fixed	zygiella x-notata	946	-110	2.828427125	1118	-348	2	952	-810	2.828427125	686	-318
W1	3022	916	-330	0	fixed	zygiella x-notata	946	-110	0	1118	-348	0	950	-808	2.828427125	684	-316
W1	3023	916	-330	0	fixed	zygiella x-notata	946	-110	0	1118	-346	2	952	-808	2	682	-312
W1	3024	914	-330	2	fixed	zygiella x-notata	946	-108	2	1118	-346	0	954	-808	2	680	-310
W1	3025	914	-330	0	fixed	zygiella x-notata	946	-108	0	1116	-346	2	954	-810	2	678	-308
W1	3026	914	-330	0	fixed	zygiella x-notata	946	-108	0	1116	-344	2	956	-810	2	676	-306
W1	3027	914	-330	0	fixed	zygiella x-notata	944	-108	2	1116	-344	0	956	-810	0	678	-308
W1	3028	914	-330	0	fixed	zygiella x-notata	944	-108	0	1116	-344	0	956	-810	0	676	-312
W1	3029	914	-330	0	fixed	zygiella x-notata	944	-108	0	1116	-342	2	956	-810	0	678	-312
W1	3030	914	-330	0	fixed	zygiella x-notata	942	-108	2	1116	-342	0	958	-810	2	678	-314
W1	3031	914	-330	0	fixed	zygiella x-notata	940	-108	2	1116	-344	2	958	-810	0	678	-316
W1	3032	914	-330	0	fixed	zygiella x-notata	940	-106	2	1114	-346	2.828427125	960	-812	2.828427125	680	-318
W1	3033	912	-330	2	fixed	zygiella x-notata	940	-106	0	1114	-346	0	960	-812	0	678	-316
W1	3034	912	-330	0	fixed	zygiella x-notata	940	-108	2	1114	-344	2	958	-812	2	678	-316
W1	3035	912	-330	0	fixed	zygiella x-notata	940	-108	0	1114	-340	4	958	-812	0	678	-316
W1	3036	912	-330	0	fixed	zygiella x-notata	940	-108	0	1116	-340	2	958	-812	0	678	-316
W1	3037	912	-330	0	fixed	zygiella x-notata	940	-108	0	1116	-342	2	960	-812	2	678	-316
W1	3038	912	-330	0	fixed	zygiella x-notata	940	-108	0	1116	-346	4	966	-812	6	678	-318
W1	3039	912	-330	0	fixed	zygiella x-notata	940	-108	0	1116	-344	2	972	-816	7.211102551	678	-318
W1	3040	914	-332	2.828427125	fixed	zygiella x-notata	940	-110	2	1116	-340	4	974	-816	2	678	-320
W1	3041	914	-332	0	fixed	zygiella x-notata	940	-110	0	1118	-338	2.828427125	976	-816	2	680	-324
W1	3042	914	-332	0	fixed	zygiella x-notata	940	-110	0	1118	-338	0	974	-818	2.828427125	680	-326
W1	3043	914	-332	0	fixed	zygiella x-notata	940	-110	0	1118	-338	0	974	-818	0	682	-328
W1	3044	914	-332	0	fixed	zygiella x-notata	938	-112	2.828427125	1118	-340	2	974	-816	2	682	-328
W1	3045	914	-334	2	fixed	zygiella x-notata	938	-112	0	1118	-342	2	972	-816	2	684	-328
W1	3046	914	-334	0	fixed	zygiella x-notata	938	-112	0	1118	-342	0	970	-816	2	684	-326
W1	3047	914	-334	0	fixed	zygiella x-notata	940	-114	2.828427125	1116	-344	2.828427125	968	-818	2.828427125	684	-326
W1	3048	914	-336	2	fixed	zygiella x-notata	938	-114	2	1116	-346	2	968	-818	0	684	-326
W1	3049	914	-336	0	fixed	zygiella x-notata	938	-114	0	1116	-350	4	968	-818	0	686	-326
W1	3050	916	-336	2	fixed	zygiella x-notata	938	-114	0	1116	-352	2	966	-818	2	686	-328
W1	3051	916	-336	0	fixed	zygiella x-notata	938	-114	0	1116	-354	2	964	-818	2	686	-326
W1	3052	914	-336	2	fixed	zygiella x-notata	938	-114	0	1116	-356	2	962	-818	2	686	-326
W1	3053	914	-336	0	fixed	zygiella x-notata	938	-114	0	1116	-356	0	960	-816	2.828427125	686	-326
W1	3054	914	-336	0	fixed	zygiella x-notata	940	-116	2.828427125	1114	-354	2.828427125	960	-816	0	684	-326
W1	3055	914	-336	0	fixed	zygiella x-notata	936	-116	4	1114	-354	0	958	-816	2	684	-326
W1	3056	914	-336	0	fixed	zygiella x-notata	936	-116	0	1114	-354	0	954	-816	4	682	-328
W1	3057	912	-336	2	fixed	zygiella x-notata	936	-116	0	1114	-354	0	952	-816	2	682	-328
W1	3058	914	-336	2	fixed	zygiella x-notata	936	-116	0	1114	-354	0	948	-818	4.472135955	682	-328
W1	3059	914	-336	0	fixed	zygiella x-notata	936	-116	0	1114	-354	0	946	-818	2	682	-328
W1	3060	914	-336	0	fixed	zygiella x-notata	938	-116	2	1114	-354	0	944	-818	2	680	-328
W1	3061	914	-336	0	fixed	zygiella x-notata	936	-116	2	1114	-354	0	944	-818	0	680	-328
W1	3062	914	-336	0	fixed	zygiella x-notata	936	-116	0	1114	-356	2	942	-818	2	680	-330
W1	3063	912	-336	2	fixed	zygiella x-notata	936	-116	0	1114	-356	0	942	-818	0	680	-328
W1	3064	912	-336	0	fixed	zygiella x-notata	936	-114	2	1114	-356	0	942	-816	2	680	-328
W1	3065	912	-336	0	fixed	zygiella x-notata	936	-114	0	1112	-356	2	940	-816	2	680	-328
W1	3066	912	-334	2	fixed	zygiella x-notata	934	-112	2.828427125	1112	-358	2	940	-816	0	680	-328
W1	3067	912	-334	0	fixed	zygiella x-notata	934	-114	2	1112	-358	0	940	-816	0	680	-326
W1	3068	912	-336	2	fixed	zygiella x-notata	934	-114	0	1112	-360	2	940	-818	2	680	-326
W1	3069	912	-336	0	fixed	zygiella x-notata	934	-112	2	1112	-360	0	940	-818	0	680	-326
W1	3070	912	-336	0	fixed	zygiella x-notata	934	-114	2	1112	-362	2	938	-818	2	680	-330
W1	3071	912	-338	2	fixed	zygiella x-notata	934	-114	0	1112	-362	0	934	-818	4	680	-330
W1	3072	912	-338	0	fixed	zygiella x-notata	934	-116	2	1112	-362	0	930	-818	4	680	-330
W1	3073	912	-338	0	fixed	zygiella x-notata	934	-116	0	1112	-362	0	930	-818	0	678	-332
W1	3074	912	-338	0	fixed	zygiella x-notata	934	-116	0	1112	-362	0	930	-820	2	678	-330
W1	3075	912	-338	0	fixed	zygiella x-notata	934	-116	0	1112	-362	0	930	-820	0	678	-328
W1	3076	910	-338	2	fixed	zygiella x-notata	934	-116	0	1110	-362	2	930	-820	0	676	-326
W1	3077	910	-338	0	fixed	zygiella x-notata	934	-116	0	1110	-360	2	928	-820	2	676	-326
W1	3078	910	-338	0	fixed	zygiella x-notata	934	-116	0	1110	-358	2	926	-820	2	674	-328
W1	3079	910	-338	0	fixed	zygiella x-notata	932	-116	2	1110	-360	2	924	-820	2	674	-326
W1	3080	910	-338	0	fixed	zygiella x-notata	932	-114	2	1110	-362	2	924	-820	0	674	-326
W1	3081	910	-338	0	fixed	zygiella x-notata	932	-116	2	1108	-364	2.828427125	924	-820	0	674	-328
W1	3082	910	-338	0	fixed	zygiella x-notata	932	-116	0	1108	-362	2	922	-820	2	672	-328
W1	3083	908	-338	2	fixed	zygiella x-notata	932	-116	0	1108	-360	2	922	-820	0	672	-330
W1	3084	908	-338	0	fixed	zygiella x-notata	930	-116	2	1108	-360	0	922	-820	0	672	-330
W1	3085	908	-338	0	fixed	zygiella x-notata	930	-116	0	1108	-360	0	922	-818	2	672	-330
W1	3086	908	-336	2	fixed	zygiella x-notata	930	-116	0	1108	-360	0	922	-818	0	672	-330
W1	3087	908	-336	0	fixed	zygiella x-notata	930	-114	2	1108	-358	2	922	-818	0	672	-330
W1	3088	908	-336	0	fixed	zygiella x-notata	930	-114	0	1108	-358	0	922	-818	0	672	-330
W1	3089	908	-336	0	fixed	zygiella x-notata	930	-114	0	1108	-358	0	924	-816	2.828427125	672	-330
W1	3090	908	-336	0	fixed	zygiella x-notata	930	-114	0	1108	-358	0	926	-816	2	672	-330
W1	3091	908	-334	2	fixed	zygiella x-notata	930	-114	0	1108	-358	0	928	-814	2.828427125	672	-330
W1	3092	908	-334	0	fixed	zygiella x-notata	930	-114	0	1108	-356	2	930	-814	2	672	-330
W1	3093	908	-334	0	fixed	zygiella x-notata	930	-114	0	1108	-356	0	932	-812	2.828427125	672	-330
W1	3094	908	-334	0	fixed	zygiella x-notata	930	-112	2	1108	-356	0	936	-812	4	672	-330
W1	3095	908	-332	2	fixed	zygiella x-notata	930	-112	0	1108	-356	0	940	-812	4	672	-330
W1	3096	908	-332	0	fixed	zygiella x-notata	930	-112	0	1108	-356	0	944	-814	4.472135955	672	-330
W1	3097	908	-332	0	fixed	zygiella x-notata	928	-112	2	1108	-358	2	946	-814	2	672	-328
W1	3098	908	-332	0	fixed	zygiella x-notata	930	-110	2.828427125	1108	-358	0	948	-816	2.828427125	674	-326
W1	3099	910	-332	2	fixed	zygiella x-notata	930	-112	2	1110	-356	2.828427125	946	-816	2	674	-326
W1	3100	910	-332	0	fixed	zygiella x-notata	932	-112	2	1110	-356	0	946	-816	0	674	-324
W1	3101	910	-332	0	fixed	zygiella x-notata	932	-112	0	1112	-354	2.828427125	944	-816	2	674	-324
W1	3102	910	-332	0	fixed	zygiella x-notata	932	-112	0	1112	-356	2	942	-814	2.828427125	674	-324
W1	3103	910	-334	2	fixed	zygiella x-notata	932	-112	0	1112	-356	0	942	-814	0	674	-324
W1	3104	910	-334	0	fixed	zygiella x-notata	932	-112	0	1110	-358	2.828427125	944	-814	2	672	-324
W1	3105	910	-334	0	fixed	zygiella x-notata	932	-112	0	1110	-358	0	944	-814	0	672	-322
W1	3106	910	-334	0	fixed	zygiella x-notata	932	-112	0	1110	-358	0	946	-814	2	672	-322
W1	3107	910	-334	0	fixed	zygiella x-notata	932	-112	0	1110	-356	2	946	-814	0	672	-322
W1	3108	910	-334	0	fixed	zygiella x-notata	932	-112	0	1110	-356	0	948	-816	2.828427125	672	-322
W1	3109	910	-334	0	fixed	zygiella x-notata	932	-112	0	1110	-356	0	948	-816	0	672	-320
W1	3110	910	-332	2	fixed	zygiella x-notata	932	-110	2	1110	-354	2	950	-816	2	672	-320
W1	3111	910	-332	0	fixed	zygiella x-notata	932	-110	0	1112	-352	2.828427125	952	-814	2.828427125	672	-318
W1	3112	910	-332	0	fixed	zygiella x-notata	932	-110	0	1112	-352	0	952	-814	0	672	-318
W1	3113	912	-332	2	fixed	zygiella x-notata	932	-110	0	1112	-350	2	952	-814	0	672	-318
W1	3114	912	-330	2	fixed	zygiella x-notata	932	-110	0	1114	-350	2	952	-812	2	672	-316
W1	3115	912	-330	0	fixed	zygiella x-notata	932	-110	0	1114	-350	0	954	-812	2	672	-312
W1	3116	912	-330	0	fixed	zygiella x-notata	932	-108	2	1114	-350	0	956	-810	2.828427125	674	-310
W1	3117	912	-328	2	fixed	zygiella x-notata	932	-106	2	1114	-350	0	964	-808	8.246211251	674	-308
W1	3118	912	-328	0	fixed	zygiella x-notata	934	-106	2	1116	-346	4.472135955	968	-808	4	676	-308
W1	3119	912	-330	2	fixed	zygiella x-notata	934	-108	2	1116	-342	4	968	-808	0	676	-308
W1	3120	914	-330	2	fixed	zygiella x-notata	936	-106	2.828427125	1118	-342	2	968	-808	0	678	-306
W1	3121	914	-328	2	fixed	zygiella x-notata	938	-106	2	1118	-340	2	968	-810	2	676	-304
W1	3122	914	-328	0	fixed	zygiella x-notata	938	-106	0	1118	-338	2	968	-808	2	676	-302
W1	3123	914	-328	0	fixed	zygiella x-notata	938	-104	2	1118	-336	2	966	-808	2	674	-300
W1	3124	914	-328	0	fixed	zygiella x-notata	938	-102	2	1118	-336	0	964	-808	2	674	-300
W1	3125	914	-328	0	fixed	zygiella x-notata	940	-104	2.828427125	1118	-334	2	962	-806	2.828427125	674	-300
W1	3126	914	-326	2	fixed	zygiella x-notata	940	-102	2	1118	-334	0	960	-806	2	674	-302
W1	3127	914	-326	0	fixed	zygiella x-notata	938	-102	2	1118	-334	0	960	-806	0	674	-304
W1	3128	914	-326	0	fixed	zygiella x-notata	938	-102	0	1120	-332	2.828427125	960	-808	2	676	-304
W1	3129	914	-326	0	fixed	zygiella x-notata	936	-102	2	1120	-334	2	960	-808	0	676	-306
W1	3130	914	-326	0	fixed	zygiella x-notata	936	-102	0	1120	-336	2	958	-806	2.828427125	674	-306
W1	3131	914	-326	0	fixed	zygiella x-notata	938	-102	2	1118	-338	2.828427125	956	-806	2	672	-304
W1	3132	912	-326	2	fixed	zygiella x-notata	938	-104	2	1118	-340	2	954	-806	2	672	-302
W1	3133	912	-326	0	fixed	zygiella x-notata	936	-100	4.472135955	1116	-338	2.828427125	952	-806	2	670	-302
W1	3134	912	-326	0	fixed	zygiella x-notata	938	-102	2.828427125	1116	-340	2	952	-806	0	670	-302
W1	3135	912	-326	0	fixed	zygiella x-notata	936	-102	2	1116	-340	0	952	-806	0	670	-304
W1	3136	912	-326	0	fixed	zygiella x-notata	932	-102	4	1116	-336	4	952	-806	0	670	-304
W1	3137	912	-326	0	fixed	zygiella x-notata	932	-102	0	1116	-336	0	952	-806	0	672	-306
W1	3138	912	-326	0	fixed	zygiella x-notata	934	-102	2	1118	-338	2.828427125	950	-806	2	672	-308
W1	3139	912	-326	0	fixed	zygiella x-notata	932	-102	2	1116	-340	2.828427125	946	-806	4	672	-308
W1	3140	912	-326	0	fixed	zygiella x-notata	934	-102	2	1116	-340	0	942	-806	4	672	-306
W1	3141	912	-326	0	fixed	zygiella x-notata	936	-102	2	1116	-342	2	940	-806	2	672	-304
W1	3142	910	-326	2	fixed	zygiella x-notata	936	-102	0	1114	-344	2.828427125	940	-804	2	670	-300
W1	3143	910	-326	0	fixed	zygiella x-notata	936	-102	0	1114	-344	0	942	-804	2	670	-298
W1	3144	910	-326	0	fixed	zygiella x-notata	936	-102	0	1114	-340	4	944	-806	2.828427125	670	-298
W1	3145	910	-326	0	fixed	zygiella x-notata	934	-102	2	1116	-338	2.828427125	948	-806	4	670	-300
W1	3146	912	-326	2	fixed	zygiella x-notata	936	-102	2	1116	-336	2	950	-806	2	670	-302
W1	3147	912	-326	0	fixed	zygiella x-notata	936	-102	0	1116	-338	2	952	-806	2	670	-304
W1	3148	912	-326	0	fixed	zygiella x-notata	936	-102	0	1118	-334	4.472135955	954	-806	2	670	-306
W1	3149	912	-326	0	fixed	zygiella x-notata	936	-102	0	1118	-334	0	954	-806	0	670	-306
W1	3150	912	-324	2	fixed	zygiella x-notata	934	-102	2	1118	-334	0	952	-804	2.828427125	670	-304
W1	3151	912	-324	0	fixed	zygiella x-notata	932	-102	2	1118	-334	0	950	-804	2	670	-300
W1	3152	912	-324	0	fixed	zygiella x-notata	932	-100	2	1116	-338	4.472135955	948	-804	2	668	-298
W1	3153	912	-324	0	fixed	zygiella x-notata	932	-100	0	1116	-338	0	946	-804	2	668	-296
W1	3154	912	-324	0	fixed	zygiella x-notata	934	-102	2.828427125	1116	-336	2	944	-804	2	668	-296
W1	3155	912	-324	0	fixed	zygiella x-notata	934	-102	0	1116	-336	0	944	-804	0	668	-298
W1	3156	912	-324	0	fixed	zygiella x-notata	934	-102	0	1116	-340	4	942	-804	2	670	-300
W1	3157	912	-326	2	fixed	zygiella x-notata	934	-102	0	1114	-340	2	940	-804	2	670	-302
[truncated: 39,520 more rows]
